# Supplementary material for: Prevalence and genetic profiles of isoniazid resistance in tuberculosis patients: A multicountry analysis of cross-sectional data
Source: PLoS Med. 2020 Jan 21;17(1):e1003008. doi: 10.1371/journal.pmed.1003008 (PMC6974034; doi:10.1371/journal.pmed.1003008)
Supplement: S1 Data — Hr-TB, isoniazid-resistant, rifampicin-susceptible tuberculosis; MDR-TB, multidrug-resistant tuberculosis. (XLSX) [file pmed.1003008.s003.xlsx]

## Sheet: country prevalences
country	iso3	g_whoregion	year_new	source_new	dr_h_nr_new_pcnt	mdr_new_pcnt	year_ret	source_ret	dr_h_nr_ret_pcnt	mdr_ret_pcnt
Albania	ALB	EUR	2012	Surveillance	7.6	0.6	2012	Surveillance	13.3	0
Andorra	AND	EUR	2017	Surveillance	0	0	2016	Surveillance	0	0
Argentina	ARG	AMR	2005	Survey	3.5	2.2	2005	Survey	2.9	15.4
Armenia	ARM	EUR	2017	Surveillance	12.2	12.5	2017	Surveillance	10.2	38
Australia	AUS	WPR	2017	Surveillance	6.9	1.8	2017	Surveillance	12	24
Austria	AUT	EUR	2015	Surveillance	4.2	1.9	2016	Surveillance	5.9	17.6
Azerbaijan	AZE	EUR	2017	Surveillance	4.4	12.8	2017	Surveillance	20.6	29
Belgium	BEL	EUR	2015	Surveillance	5.4	1.4	2015	Surveillance	8.8	5.9
Benin	BEN	AFR	2010	Survey	7.4	0.5	2016	Surveillance	1.3	6.6
Bonaire, Saint Eustatius and Saba	BES	AMR	2016	Surveillance	0	0	2016	Surveillance	0	0
Bangladesh	BGD	SEA	2011	Survey	4.4	1.4	2011	Survey	6.7	28.5
Bulgaria	BGR	EUR	2016	Surveillance	4.9	0.9	2016	Surveillance	12.3	17.3
Bahrain	BHR	EMR	2017	Surveillance	0	1.3	2012	Surveillance	0	100
Bahamas	BHS	AMR	2012	Surveillance	7.4	3.7	2015	Surveillance	0	50
Bosnia and Herzegovina	BIH	EUR	2017	Surveillance	2.5	0	2017	Surveillance	0	0
Belarus	BLR	EUR	2016	Surveillance	5.2	37.1	2016	Surveillance	3.4	71.6
Bermuda	BMU	AMR	2017	Surveillance	0	0	2016	Surveillance	0	0
Barbados	BRB	AMR	2014	Surveillance	0	0	2014	Surveillance	0	0
Brunei Darussalam	BRN	WPR	2017	Surveillance	2.4	0	2017	Surveillance	22.2	0
Bhutan	BTN	SEA	2017	Surveillance	5.6	12.5	2017	Surveillance	11.1	33.3
Botswana	BWA	AFR	2008	Survey	5.1	2.5	2008	Survey	3.7	6.6
Canada	CAN	AMR	2016	Surveillance	5.3	0.8	2016	Surveillance	4.3	7.2
Switzerland	CHE	EUR	2015	Surveillance	3.2	3.2	2015	Surveillance	10.5	21.1
Chile	CHL	AMR	2017	Surveillance	1.4	1.1	2017	Surveillance	2	1
China	CHN	WPR	2013	Survey	7.5	5.4	2013	Survey	8.2	17.5
Côte d'Ivoire	CIV	AFR	2006	Survey	9.7	2.5
Cook Islands	COK	WPR	2016	Surveillance	0	0	2016	Surveillance	0	0
Colombia	COL	AMR	2005	Survey	5.1	2.4	2012	Surveillance	5.6	12.8
Costa Rica	CRI	AMR	2017	Surveillance	0.7	1.4	2017	Surveillance	100	0
Cuba	CUB	AMR	2012	Surveillance	1.5	0.7	2014	Surveillance	0	4.2
Curaçao	CUW	AMR	2017	Surveillance	0	0	2016	Surveillance	0	0
Cayman Islands	CYM	AMR	2017	Surveillance	0	0	2016	Surveillance	0	0
Cyprus	CYP	EUR	2016	Surveillance	16.7	0	2016	Surveillance	0	0
Czechia	CZE	EUR	2016	Surveillance	2.2	1.3	2016	Surveillance	8.3	16.7
Germany	DEU	EUR	2015	Surveillance	8.5	2.2	2015	Surveillance	3.2	20.8
Dominica	DMA	AMR	2013	Surveillance	0	0	2013	Surveillance	0	0
Denmark	DNK	EUR	2017	Surveillance	1.3	0.6	2017	Surveillance	0	0
Egypt	EGY	EMR	2011	Survey	6.1	3.4	2016	Surveillance	7.7	7.7
Spain	ESP	EUR	2015	Surveillance	7	3.9	2015	Surveillance	9.8	16.4
Estonia	EST	EUR	2017	Surveillance	9.2	21.8	2017	Surveillance	0	50
Ethiopia	ETH	AFR	2005	Survey	6.1	1.6	2005	Survey	13.2	11.8
Finland	FIN	EUR	2017	Surveillance	5.2	3	2017	Surveillance	33.3	33.3
Fiji	FJI	WPR	2017	Surveillance	33.3	0	2017	Surveillance	0	100
France	FRA	EUR	2009	Surveillance	2.3	0.4	2009	Surveillance	3.8	13.2
United Kingdom of Great Britain and Northern Ireland	GBR	EUR	2017	Surveillance	5.8	1.2	2017	Surveillance	4.7	3.1
Georgia	GEO	EUR	2017	Surveillance	9.8	10.5	2017	Surveillance	7.7	35.5
Greece	GRC	EUR	2010	Surveillance	4.5	1.5	2010	Surveillance	0	9.1
Guam	GUM	WPR	2017	Surveillance	5.4	3.6	2017	Surveillance	0	100
China, Hong Kong SAR	HKG	WPR	2017	Surveillance	5.2	0.6	2017	Surveillance	7.2	4.1
Honduras	HND	AMR	2004	Survey	4.2	1.8	2004	Survey	12.3	12.3
Croatia	HRV	EUR	2015	Surveillance	2.7	0	2016	Surveillance	0	0
Hungary	HUN	EUR	2016	Surveillance	4.4	4.1	2016	Surveillance	8.1	16.2
India	IND	SEA	2016	Survey	8.3	2.8	2016	Survey	13.5	11.6
Ireland	IRL	EUR	2015	Surveillance	2.1	1.1	2015	Surveillance	20	0
Iran (Islamic Republic of)	IRN	EMR	2014	Survey	2	0.8	2016	Surveillance	5.5	5.1
Iraq	IRQ	EMR	2013	Survey	6.7	1.1	2013	Survey	7.9	19.7
Iceland	ISL	EUR	2017	Surveillance	0	0	2017	Surveillance	0	0
Israel	ISR	EUR	2017	Surveillance	7	5.4	2017	Surveillance	0	50
Italy	ITA	EUR	2015	Surveillance	5.1	2.3	2015	Surveillance	6.3	12.5
Jamaica	JAM	AMR	2013	Surveillance	0	2.4	2013	Surveillance	0	0
Jordan	JOR	EMR	2009	Surveillance	3.2	6.3	2009	Surveillance	0	28.6
Japan	JPN	WPR	2002	Surveillance	2.1	0.7	2002	Surveillance	9.1	9.8
Kazakhstan	KAZ	EUR	2015	Surveillance	19.3	24	2015	Surveillance	17.6	40
Kenya	KEN	AFR	2014	Survey	4.8	0.7	2014	Surveillance	14.5	13.5
Kyrgyzstan	KGZ	EUR	2017	Surveillance	23.2	22.4	2017	Surveillance	26.4	50.2
Cambodia	KHM	WPR	2007	Survey	5.8	1.4	2007	Survey	7.1	10.7
Republic of Korea	KOR	WPR	2017	Surveillance	6.3	2.5	2017	Surveillance	7.9	8.7
Kuwait	KWT	EMR	2017	Surveillance	0.8	1.1	2016	Surveillance	0	0
Lao People's Democratic Republic	LAO	WPR	2018	Survey	4.3	0.5	2018	Survey	4.5	2.3
Lebanon	LBN	EMR	2017	Surveillance	4.7	4.7	2017	Surveillance	0	20
Saint Lucia	LCA	AMR	2013	Surveillance	0	0	2013	Surveillance	0	0
Sri Lanka	LKA	SEA	2018	Survey	0.4	0.1	2018	Survey	0	1.5
Lesotho	LSO	AFR	2014	Survey	4	3.2	2014	Survey	5.1	7.3
Lithuania	LTU	EUR	2017	Surveillance	11.3	12.9	2017	Surveillance	8.2	51.5
Luxembourg	LUX	EUR	2014	Surveillance	0	0	2014	Surveillance	0	0
Latvia	LVA	EUR	2017	Surveillance	17.6	7.7	2017	Surveillance	16.9	28.8
China, Macao SAR	MAC	WPR	2015	Surveillance	4.1	1.2	2017	Surveillance	12	0
Morocco	MAR	EMR	2014	Survey	2.8	1	2014	Survey	5.6	8.7
Republic of Moldova	MDA	EUR	2017	Surveillance	10	26.6	2017	Surveillance	7	54.4
Madagascar	MDG	AFR	2007	Survey	4.1	0.5	2007	Survey	5.9	3.9
Maldives	MDV	SEA	2016	Surveillance	0	0	2016	Surveillance	0	0
Mexico	MEX	AMR	2009	Survey	6.1	2.4	2009	Survey	9	6.5
Marshall Islands	MHL	WPR	2017	Surveillance	0	0	2017	Surveillance	0	0
The Former Yugoslav Republic of Macedonia	MKD	EUR	2017	Surveillance	3.7	0	2017	Surveillance	5.3	5.3
Malta	MLT	EUR	2017	Surveillance	8.7	0	2016	Surveillance	0	0
Myanmar	MMR	SEA	2013	Survey	3.6	5	2013	Survey	5.2	27.1
Montenegro	MNE	EUR	2017	Surveillance	2.2	0	2017	Surveillance	0	14.3
Mongolia	MNG	WPR	2007	Survey	11.2	1.4	2013	Surveillance	21.9	33.5
Northern Mariana Islands	MNP	WPR	2017	Surveillance	18.2	0	2016	Surveillance	0	0
Mozambique	MOZ	AFR	2007	Survey	4.3	3.5	2007	Survey	4	11.2
Mauritius	MUS	AFR	2017	Surveillance	1	1	2017	Surveillance	0	0
Malawi	MWI	AFR	2011	Survey	2.7	0.4	2011	Survey	6.7	4.8
Malaysia	MYS	WPR	2014	Surveillance	2.2	0.4	2014	Surveillance	3.8	1.1
Namibia	NAM	AFR	2015	Survey	7.3	4.3	2015	Survey	9	9.2
New Caledonia	NCL	WPR	2017	Surveillance	4	4	2016	Surveillance	0	0
Nigeria	NGA	AFR	2010	Survey	4.3	2.9	2010	Survey	5.7	14.3
Nicaragua	NIC	AMR	2006	Survey	5.9	0.6	2010	Surveillance	6	10.7
Netherlands	NLD	EUR	2017	Surveillance	7.1	1.4	2017	Surveillance	0	0
Norway	NOR	EUR	2017	Surveillance	5.3	4.6	2017	Surveillance	14.3	0
Nepal	NPL	SEA	2011	Survey	3.1	2.2	2011	Survey	6.7	15.4
New Zealand	NZL	WPR	2014	Surveillance	6.4	1.3	2014	Surveillance	0	20
Oman	OMN	EMR	2017	Surveillance	0	0	2017	Surveillance	0	0
Pakistan	PAK	EMR	2013	Survey	7.9	3.7	2013	Survey	6.6	18.1
Peru	PER	AMR	2016	Surveillance	5.1	5.5	2016	Surveillance	8.9	22.7
Philippines	PHL	WPR	2012	Survey	12.1	2	2012	Survey	14.9	21.3
Palau	PLW	WPR	2017	Surveillance	0	0	2016	Surveillance	0	0
Poland	POL	EUR	2017	Surveillance	3	0.9	2017	Surveillance	3.9	3.6
Puerto Rico	PRI	AMR	2016	Surveillance	0	0	2016	Surveillance	0	0
Portugal	PRT	EUR	2012	Surveillance	4.7	1	2012	Surveillance	2.9	4.9
Paraguay	PRY	AMR	2008	Survey	1.6	0.3	2008	Survey	2.1	14.6
French Polynesia	PYF	WPR	2017	Surveillance	3.3	3.3	2017	Surveillance	0	14.3
Qatar	QAT	EMR	2017	Surveillance	47.6	11.9	2010	Surveillance	0	0
Romania	ROU	EUR	2017	Surveillance	2.5	1.6	2017	Surveillance	4.2	13.2
Rwanda	RWA	AFR	2015	Survey	1	1.4	2015	Survey	1.2	10.7
Saudi Arabia	SAU	EMR	2010	Survey	5.7	1.8	2010	Survey	24.1	15.9
Senegal	SEN	AFR	2006	Survey	2.1	2.1	2006	Survey	7.1	16.7
Singapore	SGP	WPR	2017	Surveillance	3.2	1.1	2017	Surveillance	2.4	2.4
Somalia	SOM	EMR	2011	Survey	6	5.2	2011	Survey	8.3	40.7
Serbia	SRB	EUR	2013	Surveillance	1.1	0.9	2013	Surveillance	2.3	4.7
Slovakia	SVK	EUR	2017	Surveillance	4.1	4.1	2017	Surveillance	7.7	3.8
Slovenia	SVN	EUR	2016	Surveillance	1.1	0	2016	Surveillance	0	0
Sweden	SWE	EUR	2017	Surveillance	7.9	3.2	2017	Surveillance	4.8	4.8
Eswatini	SWZ	AFR	2018	Survey	11.4	3.8	2018	Survey	14.5	10.9
Seychelles	SYC	AFR	2016	Surveillance	0	0	2016	Surveillance	0	0
Syrian Arab Republic	SYR	EMR	2003	Survey	5	6.2	2016	Surveillance	43.9	17.1
Thailand	THA	SEA	2012	Survey	10.2	2	2012	Survey	10.7	18.9
Tajikistan	TJK	EUR	2017	Surveillance	1.2	83.3	2017	Surveillance	0.6	86.4
Turkmenistan	TKM	EUR	2013	Survey	25.7	13.9	2013	Survey	28.8	37.6
Tunisia	TUN	EMR	2017	Surveillance	0	1.1	2017	Surveillance	0	12.9
Turkey	TUR	EUR	2017	Surveillance	9	2.5	2017	Surveillance	12.5	11.2
United Republic of Tanzania	TZA	AFR	2018	Survey	0	0.9	2018	Survey	-0.1	1.9
Uganda	UGA	AFR	2011	Survey	1.4	1.4	2011	Survey	5.2	12.1
Ukraine	UKR	EUR	2017	Surveillance	11.1	21.4	2017	Surveillance	8.8	37.1
Uruguay	URY	AMR	2017	Surveillance	0.9	0.2	2017	Surveillance	2.4	0
United States of America	USA	AMR	2017	Surveillance	7.4	1.7	2017	Surveillance	11.3	8.8
Uzbekistan	UZB	EUR	2017	Surveillance	40.1	9.9	2017	Surveillance	39.4	12.5
Viet Nam	VNM	WPR	2012	Survey	14.3	4	2015	Surveillance	9.9	57.3
Vanuatu	VUT	WPR	2006	Surveillance	3.4	0
Samoa	WSM	WPR	2017	Surveillance	7.7	0	2016	Surveillance	0	0
Yemen	YEM	EMR	2011	Survey	1.9	1.7	2011	Survey	1.5	14.9
South Africa	ZAF	AFR	2014	Survey	5.5	2.1	2014	Survey	6.5	4.6
Zambia	ZMB	AFR	2008	Survey	5.3	0.3	2008	Survey	11.8	8.1
United Arab Emirates	ARE	EMR					2013	Surveillance	0	0
Belize	BLZ	AMR					2013	Surveillance	100	100
Bolivia (Plurinational State of)	BOL	AMR					2016	Surveillance	4	8.1
Dominican Republic	DOM	AMR					2016	Surveillance	20.8	30.8
Ecuador	ECU	AMR					2012	Surveillance	14	26
Ghana	GHA	AFR					2015	Surveillance	19	84.5
Guatemala	GTM	AMR					2002	Survey	9.7	26.5
Guyana	GUY	AMR					2016	Surveillance	0	0
Panama	PAN	AMR					2016	Surveillance	1.8	1.8
Solomon Islands	SLB	WPR					2013	Surveillance	0	0
El Salvador	SLV	AMR					2014	Surveillance	3.6	0
Sao Tome and Principe	STP	AFR					2012	Surveillance	0	87.5
Togo	TGO	AFR					2013	Surveillance	8	26
Saint Vincent and the Grenadines	VCT	AMR					2014	Surveillance	0	0

## Sheet: data dictionary
g_whoregion	WHO region
year_new	Year of data for new cases
source_new	Source of data for new cases
dr_h_nr_new_pcnt	Percentage of new TB cases with isoniazid resistance without rifampicin resistance
mdr_new_pcnt	Percentage of new TB cases with MDR-TB
year_ret	Year of data for previously treated cases
source_ret	Source of data for previously treated cases
dr_h_nr_ret_pcnt	Percentage of previously treated TB cases with isoniazid resistance without rifampicin resistance
mdr_ret_pcnt	Percentage of previously treated TB cases with MDR-TB
