# Supplementary material for: Prevalence and genetic profiles of isoniazid resistance in tuberculosis patients: A multicountry analysis of cross-sectional data
Source: PLoS Med. 2020 Jan 21;17(1):e1003008. doi: 10.1371/journal.pmed.1003008 (PMC6974034; doi:10.1371/journal.pmed.1003008)
Supplement: S2 Data — Hr-TB, isoniazid-resistant, rifampicin-susceptible tuberculosis; MDR-TB, multidrug-resistant tuberculosis. (XLSX) [file pmed.1003008.s004.xlsx]

## Sheet: median regional prevalences
	Isoniazid resistance without rifampicin resistance (Hr-TB)		Isoniazid resistance with rifampicin resistance (MDR-TB)
WHO Region	New	Previously treated	New	Previously treated
Africa	5.2	6.1	1.9	7
Americas	5.1	7.5	3.8	17
Eastern Mediterranean	5.1	6.6	1.6	8.1
European	8.9	8.8	8.7	37.1
South-East Asian	5.8	11.8	2.1	8.2
Western Pacific	6	7.8	2	7.7
