# Supplementary material for: Prevalence and genetic profiles of isoniazid resistance in tuberculosis patients: A multicountry analysis of cross-sectional data
Source: PLoS Med. 2020 Jan 21;17(1):e1003008. doi: 10.1371/journal.pmed.1003008 (PMC6974034; doi:10.1371/journal.pmed.1003008)
Supplement: S3 Data — (XLSX) [file pmed.1003008.s005.xlsx]

## Sheet: genotype and phenotype
ID	genotype..Coll.lineage.	INH	OFX	MFX	KAN	AMK	CAP	upstream ahpC (2726088-2726192)	CONFIDENCE upstream ahpC	ahpC (2726193-2726780)	CONFIDENCE ahpC	upstream fabG1 (1673300-1673439)	CONFIDENCE upstream fabG1	fabG1 (1673440-1674183)	CONFIDENCE fabG1	upstream inhA (1674183-1674201)	CONFIDENCE upstream inhA	inhA (1674202-1675011)	CONFIDENCE inhA	katG (2153889-2156111)	CONFIDENCE katG	upstream KatG (2156112-2156148)	CONFIDENCE upstream katG	furA (2156149-2156592)	CONFIDENCE furA	upstream furA (2156593-2156705)	CONFIDENCE upstream furA
1	4.8(mainly T)	Resistant				Susceptible	Susceptible					1673425_C_T_c.-15C>T	c-15t MODERATE					1674481_T_G_p.Ser94Ala	observed among R
2	2.2.1(Beijing)	Resistant				Susceptible	Susceptible													2154724_C_A_p.Arg463Leu, 2155168_C_G_p.Ser315Thr	Ser315Thr HIGH
3	2.2.1(Beijing)	Resistant				Susceptible	Susceptible							1674048_G_A_p.Leu203Leu	observed among R					2154724_C_A_p.Arg463Leu, 2155168_C_G_p.Ser315Thr	Ser315Thr HIGH
4	2.2.1(Beijing)	Susceptible	Susceptible	Susceptible																2154724_C_A_p.Arg463Leu
5	2.2.1(Beijing)	Resistant	Susceptible	Susceptible		Susceptible	Susceptible													2154724_C_A_p.Arg463Leu, 2155168_C_G_p.Ser315Thr	Ser315Thr HIGH
6	4.2.1(Ural)	Susceptible	Susceptible	Susceptible
7	4.3.3(LAM)	Resistant	Susceptible	Susceptible		Susceptible	Susceptible													2155168_C_G_p.Ser315Thr	Ser315Thr HIGH			2156196_G_A_p.Leu133Leu
8	2.2.1(Beijing)	Susceptible	Susceptible	Susceptible																2154724_C_A_p.Arg463Leu
9	2.2.1(Beijing)	Susceptible	Susceptible	Susceptible																2154724_C_A_p.Arg463Leu
10	4.3.3(LAM)	Susceptible	Susceptible	Susceptible																				2156196_G_A_p.Leu133Leu
11	2.2.1(Beijing)	Resistant	Resistant	Susceptible		Resistant	Resistant													2154724_C_A_p.Arg463Leu, 2155168_C_G_p.Ser315Thr	Ser315Thr HIGH
12	4.2.1(Ural)	Susceptible	Susceptible	Susceptible																2155749_G_A_p.Gly121Gly
13	4.2.1(Ural)	Susceptible	Susceptible	Susceptible
14	4.3.3(LAM)	Susceptible	Susceptible	Susceptible																				2156196_G_A_p.Leu133Leu
15	4.8(mainly T)	Susceptible	Susceptible	Susceptible
16	4.3.3(LAM)	Susceptible	Susceptible	Susceptible														1674305_A_G_p.Gln35Arg						2156196_G_A_p.Leu133Leu
17	2.2.1(Beijing)	Resistant	Susceptible	Susceptible		Susceptible	Susceptible													2154724_C_A_p.Arg463Leu, 2155168_C_G_p.Ser315Thr	Ser315Thr HIGH
18	2.2.1(Beijing)	Resistant	Susceptible	Susceptible		Susceptible	Susceptible													2154724_C_A_p.Arg463Leu, 2155584_C_G_p.Met176Ile
19	4.3.3(LAM)	Susceptible	Susceptible	Susceptible		Susceptible	Susceptible																	2156196_G_A_p.Leu133Leu
20	2.2.1(Beijing)	Resistant	Resistant	Resistant		Resistant	Resistant													2154724_C_A_p.Arg463Leu, 2155168_C_G_p.Ser315Thr	Ser315Thr HIGH
21	4.8(mainly T)	Susceptible	Susceptible	Susceptible
22	2.2.1(Beijing)	Susceptible	Susceptible	Susceptible																2154724_C_A_p.Arg463Leu
23	4.8(mainly T)	Susceptible	Susceptible	Susceptible		Susceptible	Susceptible
24	4.8(mainly T)	Susceptible	Susceptible	Susceptible
25	2.2.1(Beijing)	Susceptible	Susceptible	Susceptible																2154724_C_A_p.Arg463Leu
26	4.3.3(LAM)	Susceptible	Susceptible	Susceptible
27	4.3.3(LAM)	Susceptible	Susceptible	Susceptible																				2156196_G_A_p.Leu133Leu
28	2.2.1(Beijing)	Susceptible	Susceptible	Susceptible																2154724_C_A_p.Arg463Leu
29	4.1.2.1(Haarlem)	Resistant	Resistant	Resistant		Susceptible	Susceptible													2155789_T_C_p.His108Arg
30	4.8(mainly T)	Susceptible	Susceptible	Susceptible
31	2.2.1(Beijing)	Susceptible	Susceptible	Susceptible																2154724_C_A_p.Arg463Leu
32	4.8(mainly T)	Susceptible	Susceptible	Susceptible
33	2.2.1(Beijing)	Susceptible	Susceptible	Susceptible																2154724_C_A_p.Arg463Leu
34	2.2.1(Beijing)	Susceptible	Susceptible	Susceptible																2154724_C_A_p.Arg463Leu
35	2.2.1(Beijing)	Resistant	Susceptible	Susceptible		Susceptible	Susceptible							1674048_G_A_p.Leu203Leu	observed among R					2154724_C_A_p.Arg463Leu
36	2.2.1(Beijing)	Resistant	Susceptible	Susceptible		Resistant	Resistant							1674026_A_C_p.Glu196Ala						2154724_C_A_p.Arg463Leu, 2155168_C_G_p.Ser315Thr	Ser315Thr HIGH
37	2.2.1(Beijing)	Resistant	Susceptible	Susceptible		Susceptible	Susceptible													2154724_C_A_p.Arg463Leu
38	2.2.1(Beijing)	Susceptible	Susceptible	Susceptible																2154724_C_A_p.Arg463Leu
39	2.2.1(Beijing)	Susceptible	Susceptible	Susceptible																2154724_C_A_p.Arg463Leu
40	4.2.1(Ural)	Resistant	Susceptible	Susceptible		Susceptible	Susceptible					1673425_C_T_c.-15C>T	c-15t MODERATE
41	2.2.1(Beijing)	Susceptible	Susceptible	Susceptible																2154724_C_A_p.Arg463Leu
42	4.3.3(LAM)	Susceptible	Susceptible	Susceptible																				2156196_G_A_p.Leu133Leu
43	2.2.1(Beijing)	Susceptible	Susceptible	Susceptible																2154724_C_A_p.Arg463Leu
44	4.8(mainly T)	Resistant	Susceptible	Susceptible		Susceptible	Resistant	2726119_G_A_c.-74G>A	observed among R											2155217_C_T_p.Gly299Ser
45	4.8(mainly T)	Susceptible	Susceptible	Susceptible
46	4.1.2.1(Haarlem)	Susceptible	Susceptible	Susceptible
47	2.2.1(Beijing)	Susceptible	Susceptible	Susceptible																2154724_C_A_p.Arg463Leu
48	2.2.1(Beijing)	Resistant	Susceptible	Susceptible		Susceptible	Susceptible													2154724_C_A_p.Arg463Leu, 2155168_C_G_p.Ser315Thr	Ser315Thr HIGH
49	4.1.2.1(Haarlem)	Susceptible	Susceptible	Susceptible
50	4.8(mainly T)	Susceptible	Susceptible	Susceptible
51	4.3.3(LAM)	Susceptible	Susceptible	Susceptible																				2156196_G_A_p.Leu133Leu
52	2.2.1(Beijing)	Susceptible	Susceptible	Susceptible																2154724_C_A_p.Arg463Leu
53	2.2.1(Beijing)	Resistant	Susceptible	Susceptible		Susceptible	Susceptible													2154724_C_A_p.Arg463Leu, 2155168_C_G_p.Ser315Thr	Ser315Thr HIGH
54	4.3.3(LAM)	Resistant	Susceptible	Susceptible		Susceptible	Susceptible													2155168_C_G_p.Ser315Thr	Ser315Thr HIGH
55	4.3.3(LAM)	Susceptible	Susceptible	Susceptible																				2156196_G_A_p.Leu133Leu
56	2.2.1(Beijing)	Susceptible	Susceptible	Susceptible																2154724_C_A_p.Arg463Leu
57	4.1.2.1(Haarlem)	Susceptible	Susceptible	Susceptible
58	4.3.3(LAM)	Susceptible	Susceptible	Susceptible														1674305_A_G_p.Gln35Arg						2156196_G_A_p.Leu133Leu
59	2.2.1(Beijing)	Susceptible	Susceptible	Susceptible														1674492_C_T_p.Phe97Phe		2154724_C_A_p.Arg463Leu
60	4.8(mainly T)	Susceptible	Susceptible	Susceptible
61	4.2.1(Ural)	Susceptible	Susceptible	Susceptible
62	2.2.1(Beijing)	Susceptible	Susceptible	Susceptible										1674026_A_C_p.Glu196Ala						2154724_C_A_p.Arg463Leu
63	4.8(mainly T)	Resistant	Susceptible	Susceptible		Susceptible	Susceptible																	2156563_C_T_p.Gln10Gln
64	2.2.1(Beijing)	Susceptible	Susceptible	Susceptible		Susceptible	Susceptible													2154724_C_A_p.Arg463Leu
65	2.2.1(Beijing)	Susceptible	Susceptible	Susceptible																2154724_C_A_p.Arg463Leu
66	2.2.1(Beijing)	Susceptible	Susceptible	Susceptible		Susceptible	Susceptible													2154724_C_A_p.Arg463Leu
67	2.2.1(Beijing)	Susceptible	Susceptible	Susceptible																2154724_C_A_p.Arg463Leu
68	4.3.3(LAM)	Susceptible	Susceptible	Susceptible																				2156196_G_A_p.Leu133Leu
69	4.8(mainly T)	Susceptible	Susceptible	Susceptible
70	2.2.1(Beijing)	Susceptible	Susceptible	Susceptible																2154724_C_A_p.Arg463Leu
71	2.2.1(Beijing)	Susceptible	Susceptible	Susceptible																2154724_C_A_p.Arg463Leu
72	2.2.1(Beijing)	Resistant	Susceptible	Susceptible		Susceptible	Susceptible							1674048_G_A_p.Leu203Leu	observed among R					2154724_C_A_p.Arg463Leu
73	2.2.1(Beijing)	Resistant	Susceptible	Susceptible		Susceptible	Susceptible													2154724_C_A_p.Arg463Leu, 2155168_C_G_p.Ser315Thr	Ser315Thr HIGH
74	4.8(mainly T)	Susceptible	Susceptible	Susceptible		Susceptible	Susceptible
75	2.2.1(Beijing)	Susceptible	Susceptible	Susceptible																2154724_C_A_p.Arg463Leu
76	2.2.1(Beijing)	Resistant	Susceptible	Susceptible		Susceptible	Susceptible													2154724_C_A_p.Arg463Leu, 2155168_C_G_p.Ser315Thr	Ser315Thr HIGH
77	2.2.1(Beijing)	Resistant	Susceptible	Susceptible		Resistant	Resistant													2154724_C_A_p.Arg463Leu, 2155168_C_G_p.Ser315Thr	Ser315Thr HIGH
78	4.2.1(Ural)	Resistant	Susceptible	Susceptible		Susceptible	Susceptible	2726142_G_A_c.-51G>A												2155168_C_G_p.Ser315Thr	Ser315Thr HIGH
79	2.2.1(Beijing)	Resistant	Resistant	Resistant		Susceptible	Susceptible													2154724_C_A_p.Arg463Leu, 2155168_C_G_p.Ser315Thr	Ser315Thr HIGH
80	4.2.1(Ural)	Susceptible	Susceptible	Susceptible
81	2.2.1(Beijing)	Susceptible	Susceptible	Susceptible																2154724_C_A_p.Arg463Leu
82	2.2.1(Beijing)	Resistant	Susceptible	Susceptible		Resistant	Resistant													2154724_C_A_p.Arg463Leu, 2155109_T_C_p.Ile335Val, 2155168_C_G_p.Ser315Thr	Ser315Thr HIGH
83	2.2.1(Beijing)	Resistant	Susceptible	Susceptible		Susceptible	Resistant													2154724_C_A_p.Arg463Leu, 2155168_C_G_p.Ser315Thr	Ser315Thr HIGH
84	4.3.3(LAM)	Susceptible	Susceptible	Susceptible																				2156196_G_A_p.Leu133Leu
85	2.2.1(Beijing)	Resistant	Susceptible	Susceptible		Resistant	Resistant	2726142_G_A_c.-51G>A												2154724_C_A_p.Arg463Leu
86	2.2.1(Beijing)	Susceptible	Susceptible	Susceptible																2154724_C_A_p.Arg463Leu
87	2.2.1(Beijing)	Resistant	Susceptible	Susceptible		Susceptible	Susceptible													2154724_C_A_p.Arg463Leu, 2155168_C_G_p.Ser315Thr	Ser315Thr HIGH
88	4.8(mainly T)	Susceptible	Susceptible	Susceptible
89	2.2.1(Beijing)	Resistant	Susceptible	Susceptible		Susceptible	Susceptible													2154724_C_A_p.Arg463Leu, 2155168_C_G_p.Ser315Thr	Ser315Thr HIGH
90	4.8(mainly T)	Susceptible	Susceptible	Susceptible						2726306_C_T_p.Ile38Ile
91	2.2.1(Beijing)	Resistant	Susceptible	Susceptible		Susceptible	Susceptible													2154724_C_A_p.Arg463Leu, 2155168_C_G_p.Ser315Thr	Ser315Thr HIGH
92	4.3.3(LAM)	Resistant	Susceptible	Susceptible		Susceptible	Susceptible													2155168_C_G_p.Ser315Thr	Ser315Thr HIGH			2156196_G_A_p.Leu133Leu
93	2.2.1(Beijing)	Resistant	Susceptible	Susceptible		Susceptible	Susceptible													2154724_C_A_p.Arg463Leu, 2155168_C_G_p.Ser315Thr	Ser315Thr HIGH
94	4.3.3(LAM)	Resistant	Resistant	Resistant		Susceptible	Susceptible													2155687_T_C_p.Asp142Gly				2156196_G_A_p.Leu133Leu
95	2.2.1(Beijing)	Resistant	Susceptible	Susceptible		Susceptible	Susceptible							1674048_G_A_p.Leu203Leu	observed among R					2154724_C_A_p.Arg463Leu
96	2.2.1(Beijing)	Susceptible	Susceptible	Susceptible																2154724_C_A_p.Arg463Leu
97	2.2.1(Beijing)	Resistant	Susceptible	Susceptible		Susceptible	Susceptible													2154724_C_A_p.Arg463Leu, 2155168_C_G_p.Ser315Thr	Ser315Thr HIGH
98	2.2.1(Beijing)	Resistant	Resistant	Resistant		Resistant	Resistant													2154724_C_A_p.Arg463Leu, 2155169_T_G_p.Ser315Arg	observed among R
99	2.2.1(Beijing)	Susceptible	Susceptible	Susceptible																2154724_C_A_p.Arg463Leu
100	2.2.1(Beijing)	Resistant	Susceptible	Susceptible		Susceptible	Susceptible													2154724_C_A_p.Arg463Leu, 2155168_C_G_p.Ser315Thr	Ser315Thr HIGH
101	2.2.1(Beijing)	Susceptible	Susceptible	Susceptible																2154724_C_A_p.Arg463Leu
102	2.2.1(Beijing)	Susceptible	Susceptible	Susceptible																2154724_C_A_p.Arg463Leu
103	2.2.1(Beijing)	Resistant	Susceptible	Susceptible		Susceptible	Susceptible													2154724_C_A_p.Arg463Leu
104	4.8(mainly T)	Resistant	Susceptible	Susceptible		Susceptible	Susceptible													2154671_ACGC_A_p.Ala480fs	observed among R
105	2.2.1(Beijing)	Resistant	Susceptible	Susceptible		Susceptible	Susceptible							1674048_G_A_p.Leu203Leu	observed among R					2154724_C_A_p.Arg463Leu
106	4.1.2.1(Haarlem)	Susceptible	Susceptible	Susceptible
107	4.3.3(LAM)	Susceptible	Susceptible	Susceptible																				2156196_G_A_p.Leu133Leu
108	2.2.1(Beijing)	Susceptible	Susceptible	Susceptible																2154724_C_A_p.Arg463Leu
109	2.2.1(Beijing)	Susceptible	Susceptible	Susceptible																2154724_C_A_p.Arg463Leu
110	2.2.1(Beijing)	Resistant	Susceptible	Susceptible		Susceptible	Susceptible													2154724_C_A_p.Arg463Leu, 2155168_C_G_p.Ser315Thr	Ser315Thr HIGH
111	2.2.1(Beijing)	Susceptible	Susceptible	Susceptible																2154724_C_A_p.Arg463Leu
112	BOV(M. bovis)	Susceptible	Susceptible	Susceptible																2154724_C_A_p.Arg463Leu, 2155503_G_A_p.Thr203Thr, 2156025_G_T_p.Pro29Pro				2156465_G_A_p.Ala43Val
113	4.3.3(LAM)	Susceptible	Susceptible	Susceptible																				2156196_G_A_p.Leu133Leu
114	4.5(Euro-American)	Resistant	Susceptible	Susceptible		Resistant	Resistant
115	4.8(mainly T)	Susceptible	Susceptible	Susceptible
116	2.2.1(Beijing)	Susceptible	Susceptible	Susceptible														1674492_C_T_p.Phe97Phe		2154724_C_A_p.Arg463Leu
117	2.2.1(Beijing)	Resistant	Susceptible	Susceptible		Susceptible	Susceptible													2154724_C_A_p.Arg463Leu, 2155168_C_G_p.Ser315Thr	Ser315Thr HIGH
118	2.2.1(Beijing)	Susceptible	Susceptible	Susceptible		Susceptible	Susceptible													2154724_C_A_p.Arg463Leu
119	4.2.1(Ural)	Resistant	Resistant	Resistant		Resistant	Resistant					1673425_C_T_c.-15C>T	c-15t MODERATE							2155168_C_G_p.Ser315Thr	Ser315Thr HIGH
120	2.2.1(Beijing)	Susceptible	Susceptible	Susceptible																2154724_C_A_p.Arg463Leu
121	2.2.1(Beijing)	Resistant	Susceptible	Susceptible		Resistant	Resistant							1674048_G_A_p.Leu203Leu	observed among R					2154724_C_A_p.Arg463Leu, 2155219_A_G_p.Leu298Ser
122	2.2.1(Beijing)	Susceptible	Susceptible	Susceptible																2154724_C_A_p.Arg463Leu
123	2.2.1(Beijing)	Resistant	Susceptible	Susceptible		Susceptible	Susceptible													2154724_C_A_p.Arg463Leu, 2155168_C_G_p.Ser315Thr	Ser315Thr HIGH
124	2.2.1(Beijing)	Susceptible	Susceptible	Susceptible																2154724_C_A_p.Arg463Leu
125	2.2.1(Beijing)	Susceptible	Susceptible	Susceptible																2154724_C_A_p.Arg463Leu
126	4.8(mainly T)	Susceptible	Susceptible	Susceptible
127	2.2.1(Beijing)	Resistant	Susceptible	Susceptible		Susceptible	Susceptible													2154724_C_A_p.Arg463Leu, 2155168_C_G_p.Ser315Thr	Ser315Thr HIGH
128	2.2.1(Beijing)	Resistant	Susceptible	Susceptible		Susceptible	Susceptible					1673425_C_T_c.-15C>T	c-15t MODERATE							2154724_C_A_p.Arg463Leu
129	4.1.2.1(Haarlem)	Resistant	Susceptible	Susceptible		Susceptible	Susceptible							1674048_G_A_p.Leu203Leu	observed among R					2155168_C_G_p.Ser315Thr	Ser315Thr HIGH
130	4.8(mainly T)	Susceptible	Susceptible	Susceptible
131	2.2.1(Beijing)	Susceptible	Susceptible	Susceptible																2154724_C_A_p.Arg463Leu
132	2.2.1(Beijing)	Resistant	Resistant	Resistant		Resistant	Resistant					1673425_C_T_c.-15C>T	c-15t MODERATE							2154724_C_A_p.Arg463Leu, 2155168_C_G_p.Ser315Thr	Ser315Thr HIGH
133	4.1.2.1(Haarlem)	Susceptible	Susceptible	Susceptible
134	4.3.3(LAM)	Susceptible	Susceptible	Susceptible																				2156196_G_A_p.Leu133Leu
135	2.2.1(Beijing)	Resistant	Susceptible	Susceptible		Susceptible	Susceptible													2154724_C_A_p.Arg463Leu, 2155168_C_G_p.Ser315Thr	Ser315Thr HIGH
136	4.8(mainly T)	Susceptible	Susceptible	Susceptible
137	4.2.1(Ural)	Susceptible	Susceptible	Susceptible
138	4.3.3(LAM)	Resistant	Susceptible	Susceptible		Susceptible	Susceptible					1673425_C_T_c.-15C>T	c-15t MODERATE											2156196_G_A_p.Leu133Leu
139	4.8(mainly T)	Susceptible	Susceptible	Susceptible
140	4.2.2(Euro-American)	Susceptible	Susceptible	Susceptible
141	4.5(Euro-American)	Susceptible	Susceptible	Susceptible
142	4.8(mainly T)	Susceptible	Susceptible	Susceptible
143	4.2.1(Ural)	Susceptible	Susceptible	Susceptible
144	4.3.3(LAM)	Resistant	Susceptible	Susceptible		Susceptible	Susceptible													2155168_C_G_p.Ser315Thr	Ser315Thr HIGH			2156196_G_A_p.Leu133Leu
145	4.8(mainly T)	Susceptible	Susceptible	Susceptible
146	2.2.1(Beijing)	Susceptible	Susceptible	Susceptible																2154724_C_A_p.Arg463Leu
147	2.2.1(Beijing)	Susceptible	Susceptible	Susceptible																2154724_C_A_p.Arg463Leu
148	2.2.1(Beijing)	Susceptible	Susceptible	Susceptible																2154724_C_A_p.Arg463Leu
149	2.2.1(Beijing)	Susceptible	Susceptible	Susceptible																2154724_C_A_p.Arg463Leu
150	4.3.3(LAM)	Susceptible	Susceptible	Susceptible																				2156196_G_A_p.Leu133Leu
151	4.8(mainly T)	Susceptible	Susceptible	Susceptible
152	2.2.1(Beijing)	Susceptible	Susceptible	Susceptible																2154724_C_A_p.Arg463Leu
153	2.2.1(Beijing)	Resistant	Susceptible	Susceptible		Susceptible	Susceptible													2154724_C_A_p.Arg463Leu, 2155168_C_G_p.Ser315Thr	Ser315Thr HIGH
154	2.2.1(Beijing)	Susceptible	Susceptible	Susceptible																2154724_C_A_p.Arg463Leu
155	4.8(mainly T)	Susceptible	Susceptible	Susceptible
156	2.2.1(Beijing)	Resistant	Susceptible	Susceptible		Susceptible	Susceptible													2154724_C_A_p.Arg463Leu, 2155168_C_G_p.Ser315Thr	Ser315Thr HIGH
157	4.2.1(Ural)	Susceptible	Susceptible	Susceptible
158	4.2.1(Ural)	Susceptible	Susceptible	Susceptible
159	4.8(mainly T)	Susceptible	Susceptible	Susceptible
160	4.2.1(Ural)	Susceptible	Susceptible	Susceptible
161	2.2.1(Beijing)	Resistant	Susceptible	Susceptible		Susceptible	Susceptible													2154724_C_A_p.Arg463Leu, 2155168_C_G_p.Ser315Thr	Ser315Thr HIGH
162	2.2.1(Beijing)	Resistant	Resistant	Resistant		Resistant	Resistant													2154724_C_A_p.Arg463Leu, 2155168_C_G_p.Ser315Thr	Ser315Thr HIGH
163	4(Euro-American)	Susceptible	Susceptible	Susceptible																2154450_T_G_p.Lys554Asn
164	2.2.1(Beijing)	Susceptible	Susceptible	Susceptible																2154724_C_A_p.Arg463Leu
165	2.2.1(Beijing)	Resistant	Susceptible	Susceptible		Susceptible	Susceptible					1673425_C_T_c.-15C>T	c-15t MODERATE							2154724_C_A_p.Arg463Leu, 2155168_C_G_p.Ser315Thr	Ser315Thr HIGH
166	2.2.1(Beijing)	Resistant	Susceptible	Susceptible		Susceptible	Susceptible													2154724_C_A_p.Arg463Leu
167	4.3.3(LAM)	Resistant	Susceptible	Susceptible		Susceptible	Susceptible													2155168_C_G_p.Ser315Thr	Ser315Thr HIGH			2156196_G_A_p.Leu133Leu
168	4.3.3(LAM)	Susceptible	Susceptible	Susceptible																				2156196_G_A_p.Leu133Leu
169	2.2.1(Beijing)	Resistant	Susceptible	Susceptible		Susceptible	Susceptible													2154724_C_A_p.Arg463Leu, 2155168_C_G_p.Ser315Thr	Ser315Thr HIGH
170	2.2.1(Beijing)	Susceptible	Susceptible	Susceptible																2154724_C_A_p.Arg463Leu
171	2.2.1(Beijing)	Susceptible	Susceptible	Susceptible																2154724_C_A_p.Arg463Leu
172	4.8(mainly T)	Susceptible	Susceptible	Susceptible
173	4.2.1(Ural)	Resistant	Susceptible	Susceptible		Susceptible	Susceptible	2726142_G_A_c.-51G>A												2154737_TA_A_NA	observed among R
174	2.2.1(Beijing)	Susceptible	Susceptible	Susceptible																2154724_C_A_p.Arg463Leu
175	4.2.1(Ural)	Susceptible	Susceptible	Susceptible
176	2.2.1(Beijing)	Resistant	Susceptible	Susceptible		Resistant	Resistant													2154724_C_A_p.Arg463Leu, 2155168_C_G_p.Ser315Thr	Ser315Thr HIGH
177	4.1.2.1(Haarlem)	Resistant	Susceptible	Susceptible		Susceptible	Susceptible					1673425_C_T_c.-15C>T	c-15t MODERATE							2155168_C_G_p.Ser315Thr	Ser315Thr HIGH
178	2.2.1(Beijing)	Resistant	Susceptible	Susceptible		Susceptible	Susceptible													2154724_C_A_p.Arg463Leu, 2155168_C_G_p.Ser315Thr	Ser315Thr HIGH
179	4.8(mainly T)	Susceptible	Susceptible	Susceptible
180	2.2.1(Beijing)	Resistant	Susceptible	Susceptible		Susceptible	Susceptible													2154724_C_A_p.Arg463Leu, 2155168_C_G_p.Ser315Thr	Ser315Thr HIGH
181	2.2.1(Beijing)	Susceptible	Susceptible	Susceptible																2154724_C_A_p.Arg463Leu
182	2.2.1(Beijing)	Susceptible	Susceptible	Susceptible																2154724_C_A_p.Arg463Leu
183	4.8(mainly T)	Resistant	Susceptible	Susceptible		Susceptible	Susceptible													2155159_T_G_p.Glu318Ala
184	2.2.1(Beijing)	Susceptible	Susceptible	Susceptible																2154724_C_A_p.Arg463Leu
185	2.2.1(Beijing)	Susceptible	Susceptible	Susceptible																2154724_C_A_p.Arg463Leu
186	4.4.1.1(S-type)	Susceptible	Susceptible	Susceptible
187	2.2.1(Beijing)	Susceptible	Susceptible	Susceptible																2154724_C_A_p.Arg463Leu
188	2.2.1(Beijing)	Susceptible	Susceptible	Susceptible																2154724_C_A_p.Arg463Leu
189	2.2.1(Beijing)	Susceptible	Susceptible	Susceptible		Susceptible	Susceptible													2154724_C_A_p.Arg463Leu
190	4.3.3(LAM)	Susceptible	Susceptible	Susceptible																				2156196_G_A_p.Leu133Leu
191	2.2.1(Beijing)	Susceptible	Susceptible	Susceptible		Susceptible	Susceptible													2154724_C_A_p.Arg463Leu
192	2.2.1(Beijing)	Susceptible	Susceptible	Susceptible																2154724_C_A_p.Arg463Leu
193	4.2.1(Ural)	Resistant	Susceptible	Susceptible		Susceptible	Susceptible													2155168_C_G_p.Ser315Thr	Ser315Thr HIGH
194	2.2.1(Beijing)	Resistant	Resistant	Susceptible		Susceptible	Susceptible													2154724_C_A_p.Arg463Leu, 2155168_C_G_p.Ser315Thr	Ser315Thr HIGH
195	2.2.1(Beijing)	Resistant	Susceptible	Susceptible		Susceptible	Susceptible							1674048_G_A_p.Leu203Leu	observed among R					2154724_C_A_p.Arg463Leu
196	2.2.1(Beijing)	Resistant	Susceptible	Susceptible		Susceptible	Susceptible													2154724_C_A_p.Arg463Leu, 2155168_C_G_p.Ser315Thr	Ser315Thr HIGH
197	2.2.1(Beijing)	Resistant	Susceptible	Susceptible		Susceptible	Susceptible													2154724_C_A_p.Arg463Leu, 2155168_C_G_p.Ser315Thr	Ser315Thr HIGH
198	4.2.2(Euro-American)	Susceptible	Susceptible	Susceptible
199	2.2.1(Beijing)	Resistant	Resistant	Resistant		Resistant	Resistant													2154724_C_A_p.Arg463Leu, 2155168_C_G_p.Ser315Thr	Ser315Thr HIGH
200	4.2.1(Ural)	Resistant	Susceptible	Susceptible		Susceptible	Susceptible													2154845_C_T_p.Val423Ile, 2155168_C_G_p.Ser315Thr	Ser315Thr HIGH
201	4.2.1(Ural)	Susceptible	Susceptible	Susceptible
202	2.2.1(Beijing)	Resistant	Susceptible	Susceptible		Susceptible	Susceptible													2154724_C_A_p.Arg463Leu, 2155168_C_G_p.Ser315Thr	Ser315Thr HIGH
203	2.2.1(Beijing)	Resistant	Resistant	Resistant		Resistant	Resistant													2154724_C_A_p.Arg463Leu, 2155168_C_G_p.Ser315Thr	Ser315Thr HIGH
204	4.2.1(Ural)	Resistant	Susceptible	Susceptible		Resistant	Resistant	2726100_G_T_c.-93G>T
205	4.1.2.1(Haarlem)	Susceptible	Susceptible	Susceptible
206	2.2.1(Beijing)	Resistant	Susceptible	Susceptible		Susceptible	Susceptible													2154724_C_A_p.Arg463Leu, 2155168_C_A_p.Ser315Ile	observed among R
207	2.2.1(Beijing)	Resistant	Resistant	Susceptible		Susceptible	Susceptible													2154724_C_A_p.Arg463Leu, 2155168_C_G_p.Ser315Thr	Ser315Thr HIGH
208	4.1(Euro-American)	Susceptible	Susceptible	Susceptible
209	4.1.2.1(Haarlem)	Resistant	Susceptible	Susceptible		Susceptible	Susceptible													2155167_G_T_p.Ser315Arg, 2155168_C_G_p.Ser315Thr	Ser315Thr HIGH
210	2.2.1(Beijing)	Susceptible	Susceptible	Susceptible																2154724_C_A_p.Arg463Leu
211	2.2.1(Beijing)	Susceptible	Susceptible	Susceptible																2154724_C_A_p.Arg463Leu
212	2.2.1(Beijing)	Susceptible	Susceptible	Susceptible																2154724_C_A_p.Arg463Leu
213	2.2.1(Beijing)	Resistant	Susceptible	Susceptible		Susceptible	Susceptible													2154724_C_A_p.Arg463Leu, 2155168_C_G_p.Ser315Thr	Ser315Thr HIGH
214	4.1.2.1(Haarlem)	Resistant	Susceptible	Susceptible		Susceptible	Susceptible													2154983_T_C_p.Met377Val, 2154985_G_T_p.Thr376Lys, 2154986_T_G_p.Thr376Pro
215	2.2.1(Beijing)	Resistant	Resistant	Resistant		Susceptible	Susceptible													2154724_C_A_p.Arg463Leu, 2155168_C_G_p.Ser315Thr	Ser315Thr HIGH
216	4.1.2.1(Haarlem)	Susceptible	Susceptible	Susceptible
217	2.2.1(Beijing)	Susceptible	Susceptible	Susceptible																2154724_C_A_p.Arg463Leu
218	4.3.3(LAM)	Susceptible	Susceptible	Susceptible																				2156196_G_A_p.Leu133Leu
219	4.1.2.1(Haarlem)	Susceptible	Susceptible	Susceptible
220	4.2.1(Ural)	Susceptible	Susceptible	Susceptible
221	2.2.1(Beijing)	Resistant	Susceptible	Susceptible		Susceptible	Susceptible													2154724_C_A_p.Arg463Leu, 2155168_C_G_p.Ser315Thr	Ser315Thr HIGH
222	2.2.1(Beijing)	Resistant	Resistant	Resistant		Susceptible	Susceptible													2154724_C_A_p.Arg463Leu, 2155168_C_G_p.Ser315Thr	Ser315Thr HIGH
223	2.2.1(Beijing)	Resistant	Susceptible	Susceptible		Resistant	Resistant													2154724_C_A_p.Arg463Leu, 2155168_C_G_p.Ser315Thr	Ser315Thr HIGH
224	2.2.1(Beijing)	Susceptible	Susceptible	Susceptible																2154724_C_A_p.Arg463Leu
225	2.2.1(Beijing)	Resistant	Susceptible	Susceptible		Susceptible	Susceptible													2154724_C_A_p.Arg463Leu, 2155168_C_G_p.Ser315Thr	Ser315Thr HIGH
226	2.2.1(Beijing)	Resistant	Susceptible	Susceptible		Susceptible	Susceptible													2154724_C_A_p.Arg463Leu, 2155168_C_G_p.Ser315Thr	Ser315Thr HIGH
227	2.2.1(Beijing)	Resistant	Resistant	Resistant		Susceptible	Susceptible													2154724_C_A_p.Arg463Leu, 2155168_C_G_p.Ser315Thr	Ser315Thr HIGH
228	2.2.1(Beijing)	Resistant	Resistant	Resistant		Susceptible	Susceptible													2154724_C_A_p.Arg463Leu, 2155168_C_G_p.Ser315Thr	Ser315Thr HIGH
229	2.2.1(Beijing)	Resistant	Susceptible	Susceptible		Susceptible	Susceptible													2154724_C_A_p.Arg463Leu, 2155168_C_G_p.Ser315Thr	Ser315Thr HIGH
230	4.8(mainly T)	Susceptible	Susceptible	Susceptible
231	2.2.1(Beijing)	Resistant	Resistant	Susceptible		Resistant	Resistant													2154724_C_A_p.Arg463Leu, 2155109_T_C_p.Ile335Val, 2155168_C_G_p.Ser315Thr	Ser315Thr HIGH
232	2.2.1(Beijing)	Susceptible	Susceptible	Susceptible																2154724_C_A_p.Arg463Leu
233	4.8(mainly T)	Resistant	Resistant	Resistant		Susceptible	Susceptible
234	2.2.1(Beijing)	Susceptible	Susceptible	Susceptible																2154724_C_A_p.Arg463Leu
235	2.2.1(Beijing)	Susceptible	Susceptible	Susceptible																2154724_C_A_p.Arg463Leu
236	2.2.1(Beijing)	Susceptible	Susceptible	Susceptible																2154724_C_A_p.Arg463Leu
237	2.2.1(Beijing)	Susceptible	Susceptible	Susceptible		Susceptible	Susceptible													2154724_C_A_p.Arg463Leu
238	2.2.1(Beijing)	Resistant	Susceptible	Susceptible		Susceptible	Susceptible													2154724_C_A_p.Arg463Leu, 2155168_C_G_p.Ser315Thr	Ser315Thr HIGH
239	2.2.1(Beijing)	Resistant	Susceptible	Susceptible		Resistant	Resistant													2154724_C_A_p.Arg463Leu, 2155168_C_G_p.Ser315Thr	Ser315Thr HIGH
240	4.2.1(Ural)	Susceptible	Susceptible	Susceptible
241	2.2.1(Beijing)	Susceptible	Susceptible	Susceptible																2154724_C_A_p.Arg463Leu
242	2.2.1(Beijing)	Resistant	Susceptible	Susceptible		Resistant	Resistant													2154724_C_A_p.Arg463Leu, 2155168_C_G_p.Ser315Thr	Ser315Thr HIGH
243	4.3.4.2(LAM)	Susceptible	Susceptible	Susceptible
244	2.2.1(Beijing)	Susceptible	Susceptible	Susceptible																2154724_C_A_p.Arg463Leu
245	2.2.1(Beijing)	Susceptible	Susceptible	Susceptible																2154724_C_A_p.Arg463Leu
246	2.2.1(Beijing)	Resistant	Susceptible	Susceptible		Susceptible	Susceptible													2154724_C_A_p.Arg463Leu, 2155168_C_G_p.Ser315Thr	Ser315Thr HIGH
247	2.2.1(Beijing)	Resistant	Susceptible	Susceptible		Susceptible	Susceptible													2154724_C_A_p.Arg463Leu, 2155168_C_G_p.Ser315Thr	Ser315Thr HIGH
248	2.2.1(Beijing)	Resistant	Susceptible	Susceptible		Susceptible	Susceptible													2154724_C_A_p.Arg463Leu, 2155168_C_G_p.Ser315Thr	Ser315Thr HIGH
249	2.2.1(Beijing)	Susceptible	Susceptible	Susceptible																2154724_C_A_p.Arg463Leu
250	2.2.1(Beijing)	Susceptible	Susceptible	Susceptible														1674492_C_T_p.Phe97Phe		2154724_C_A_p.Arg463Leu
251	4.2.1(Ural)	Resistant	Susceptible	Susceptible		Susceptible	Susceptible													2154845_C_T_p.Val423Ile, 2155168_C_G_p.Ser315Thr	Ser315Thr HIGH
252	2.2.1(Beijing)	Susceptible	Susceptible	Susceptible																2154724_C_A_p.Arg463Leu
253	4.5(Euro-American)	Susceptible	Susceptible	Susceptible
254	4.8(mainly T)	Susceptible	Susceptible	Susceptible
255	2.2.1(Beijing)	Resistant	Resistant	Resistant		Susceptible	Susceptible							1674048_G_A_p.Leu203Leu	observed among R					2154724_C_A_p.Arg463Leu, 2155168_C_T_p.Ser315Asn	Ser315Asn HIGH
256	2.2.1(Beijing)	Resistant	Susceptible	Susceptible		Susceptible	Susceptible					1673425_C_T_c.-15C>T	c-15t MODERATE							2154724_C_A_p.Arg463Leu
257	4.8(mainly T)	Susceptible	Susceptible	Susceptible
258	4.3.3(LAM)	Susceptible	Susceptible	Susceptible																				2156196_G_A_p.Leu133Leu
259	2.2.1(Beijing)	Susceptible	Susceptible	Susceptible																2154724_C_A_p.Arg463Leu
260	2.2.1(Beijing)	Resistant	Susceptible	Susceptible		Susceptible	Susceptible													2154724_C_A_p.Arg463Leu, 2155168_C_G_p.Ser315Thr	Ser315Thr HIGH
261	4.8(mainly T)	Resistant	Susceptible	Susceptible		Resistant	Resistant													2155168_C_G_p.Ser315Thr, 2156586_A_T_p.Ser3Thr	Ser315Thr HIGH			2156586_A_T_p.Ser3Thr
262	2.2.1(Beijing)	Resistant	Susceptible	Susceptible		Susceptible	Susceptible													2154724_C_A_p.Arg463Leu, 2155168_C_G_p.Ser315Thr	Ser315Thr HIGH
263	4.3.3(LAM)	Resistant	Susceptible	Susceptible		Susceptible	Susceptible													2155168_C_G_p.Ser315Thr	Ser315Thr HIGH			2156196_G_A_p.Leu133Leu
264	2.2.1(Beijing)	Susceptible	Susceptible	Susceptible																2154724_C_A_p.Arg463Leu
265	4.3.3(LAM)	Susceptible	Susceptible	Susceptible																				2156196_G_A_p.Leu133Leu
266	2.2.1(Beijing)	Susceptible	Susceptible	Susceptible																2154724_C_A_p.Arg463Leu
267	4.2.1(Ural)	Susceptible	Susceptible	Susceptible
268	4.8(mainly T)	Susceptible	Susceptible	Susceptible
269	4.3.3(LAM)	Resistant	Susceptible	Susceptible		Susceptible	Susceptible													2155168_C_G_p.Ser315Thr	Ser315Thr HIGH			2156196_G_A_p.Leu133Leu
270	4.3.3(LAM)	Susceptible	Susceptible	Susceptible																				2156196_G_A_p.Leu133Leu
271	4.3.3(LAM)	Resistant	Susceptible	Susceptible		Susceptible	Susceptible					1673425_C_T_c.-15C>T	c-15t MODERATE							2155168_C_G_p.Ser315Thr	Ser315Thr HIGH			2156196_G_A_p.Leu133Leu
272	4.3.3(LAM)	Susceptible	Susceptible	Susceptible																2155687_T_C_p.Asp142Gly
273	2.2.1(Beijing)	Susceptible	Susceptible	Susceptible																2154724_C_A_p.Arg463Leu
274	2.2.1(Beijing)	Susceptible	Susceptible	Susceptible																2154724_C_A_p.Arg463Leu
275	4.3.3(LAM)	Susceptible	Susceptible	Susceptible																				2156196_G_A_p.Leu133Leu
276	4.8(mainly T)	Resistant	Susceptible	Susceptible		Susceptible	Susceptible					1673425_C_T_c.-15C>T	c-15t MODERATE
277	4.2.1(Ural)	Susceptible	Susceptible	Susceptible
278	2.2.1(Beijing)	Resistant	Susceptible	Susceptible		Resistant	Resistant													2154724_C_A_p.Arg463Leu, 2155168_C_G_p.Ser315Thr	Ser315Thr HIGH
279	4.1.2.1(Haarlem)	Resistant	Susceptible	Susceptible		Susceptible	Susceptible					1673425_C_T_c.-15C>T	c-15t MODERATE							2154874_T_C_p.Tyr413Cys, 2156298_C_T_p.Val99Ile				2156298_C_T_p.Val99Ile
280	4.3.3(LAM)	Resistant	Susceptible	Susceptible		Susceptible	Susceptible													2155168_C_G_p.Ser315Thr	Ser315Thr HIGH			2156196_G_A_p.Leu133Leu
281	4.8(mainly T)	Susceptible	Susceptible	Susceptible
282	4.1.2.1(Haarlem)	Susceptible	Susceptible	Susceptible
283	4.8(mainly T)	Resistant	Resistant	Resistant		Resistant	Resistant					1673425_C_T_c.-15C>T	c-15t MODERATE							2155168_C_G_p.Ser315Thr	Ser315Thr HIGH
284	4.2.1(Ural)	Susceptible	Susceptible	Susceptible																2154845_C_T_p.Val423Ile
285	2.2.1(Beijing)	Resistant	Susceptible	Susceptible		Susceptible	Susceptible													2154724_C_A_p.Arg463Leu, 2155168_C_G_p.Ser315Thr	Ser315Thr HIGH
286	4.8(mainly T)	Susceptible	Susceptible	Susceptible
287	4.6.1.2(Uganda)	Susceptible	Susceptible	Susceptible
288	2.2.1(Beijing)	Susceptible	Susceptible	Susceptible										1674048_G_A_p.Leu203Leu	observed among R					2154724_C_A_p.Arg463Leu
289	2.2.1(Beijing)	Susceptible	Susceptible	Susceptible																2154724_C_A_p.Arg463Leu
290	2.2.1(Beijing)	Susceptible	Susceptible	Susceptible																2154724_C_A_p.Arg463Leu
291	4.8(mainly T)	Susceptible	Susceptible	Susceptible
292	2.2.1(Beijing)	Susceptible	Susceptible	Susceptible																2154724_C_A_p.Arg463Leu
293	2.2.1(Beijing)	Resistant	Susceptible	Susceptible		Susceptible	Susceptible													2154724_C_A_p.Arg463Leu, 2155168_C_G_p.Ser315Thr	Ser315Thr HIGH
294	4.8(mainly T)	Susceptible	Susceptible	Susceptible
295	2.2.1(Beijing)	Resistant	Susceptible	Susceptible		Susceptible	Susceptible													2154724_C_A_p.Arg463Leu, 2155168_C_G_p.Ser315Thr	Ser315Thr HIGH
296	2.2.1(Beijing)	Susceptible	Susceptible	Susceptible																2154724_C_A_p.Arg463Leu
297	2.2.1(Beijing)	Susceptible	Susceptible	Susceptible																2154724_C_A_p.Arg463Leu
298	2.2.1(Beijing)	Susceptible	Susceptible	Susceptible																2154724_C_A_p.Arg463Leu
299	2.2.1(Beijing)	Susceptible	Susceptible	Susceptible																2154724_C_A_p.Arg463Leu
300	2.2.1(Beijing)	Susceptible	Susceptible	Susceptible																2154724_C_A_p.Arg463Leu
301	4.8(mainly T)	Susceptible	Susceptible	Susceptible
302	4.2.1(Ural)	Susceptible	Susceptible	Susceptible
303	2.2.1(Beijing)	Susceptible	Susceptible	Susceptible																2154724_C_A_p.Arg463Leu
304	3(Delhi-CAS)	Resistant	Susceptible	Susceptible		Resistant	Resistant	2726105_G_A_c.-88G>A, 2726117_T_A_c.-76T>A												2154724_C_A_p.Arg463Leu
305	4.1.2.1(Haarlem)	Susceptible	Susceptible	Susceptible
306	4.8(mainly T)	Susceptible	Susceptible	Susceptible										1673510_A_G_p.Asn24Ser
307	4.8(mainly T)	Resistant	Resistant	Susceptible		Susceptible	Susceptible					1673425_C_T_c.-15C>T	c-15t MODERATE							2155168_C_G_p.Ser315Thr	Ser315Thr HIGH
308	2.2.1(Beijing)	Susceptible	Susceptible	Susceptible																2154724_C_A_p.Arg463Leu
309	2.2.1(Beijing)	Susceptible	Susceptible	Susceptible																2154724_C_A_p.Arg463Leu
310	4.2.1(Ural)	Resistant	Susceptible	Susceptible		Susceptible	Susceptible
311	4.3.3(LAM)	Susceptible	Susceptible	Susceptible																				2156196_G_A_p.Leu133Leu
312	2.2.1(Beijing)	Susceptible	Susceptible	Susceptible																2154724_C_A_p.Arg463Leu
313	2.2.1(Beijing)	Resistant	Susceptible	Susceptible		Susceptible	Susceptible													2154724_C_A_p.Arg463Leu, 2155168_C_G_p.Ser315Thr	Ser315Thr HIGH
314	4.1.2.1(Haarlem)	Susceptible	Susceptible	Susceptible
315	4.1.2.1(Haarlem)	Resistant	Susceptible	Susceptible		Susceptible	Susceptible													2155168_C_G_p.Ser315Thr	Ser315Thr HIGH
316	4.2.1(Ural)	Resistant	Susceptible	Susceptible		Resistant	Resistant					1673425_C_T_c.-15C>T	c-15t MODERATE							2155168_C_G_p.Ser315Thr	Ser315Thr HIGH
317	2.2.1(Beijing)	Resistant	Susceptible	Susceptible		Susceptible	Susceptible													2154724_C_A_p.Arg463Leu, 2155361_T_G_p.Thr251Pro
318	4.3.4.1(LAM)	Susceptible	Susceptible	Susceptible
319	4.8(mainly T)	Susceptible	Susceptible	Susceptible
320	2.2.1(Beijing)	Susceptible	Susceptible	Susceptible																2154724_C_A_p.Arg463Leu
321	4.8(mainly T)	Susceptible	Susceptible	Susceptible
322	2.2.1(Beijing)	Resistant	Susceptible	Susceptible		Susceptible	Susceptible							1674048_G_A_p.Leu203Leu	observed among R					2154724_C_A_p.Arg463Leu, 2155168_C_G_p.Ser315Thr	Ser315Thr HIGH
323	2.2.1(Beijing)	Susceptible	Susceptible	Susceptible																2154724_C_A_p.Arg463Leu
324	2.2.1(Beijing)	Resistant	Susceptible	Susceptible		Susceptible	Susceptible													2154724_C_A_p.Arg463Leu, 2155168_C_G_p.Ser315Thr	Ser315Thr HIGH
325	2.2.1(Beijing)	Susceptible	Susceptible	Susceptible																2154724_C_A_p.Arg463Leu
326	4.3.3(LAM)	Resistant	Susceptible	Susceptible		Susceptible	Susceptible																	2156196_G_A_p.Leu133Leu
327	2(East-Asian)	Resistant	Susceptible	Susceptible		Susceptible	Susceptible
328	2.2.1(Beijing)	Resistant	Resistant	Resistant		Resistant	Resistant													2154724_C_A_p.Arg463Leu, 2155168_C_G_p.Ser315Thr	Ser315Thr HIGH
329	4.1.2.1(Haarlem)	Susceptible	Susceptible	Susceptible
330	2.2.1(Beijing)	Susceptible	Susceptible	Susceptible																2154724_C_A_p.Arg463Leu
331	4.3.3(LAM)	Susceptible	Susceptible	Susceptible																				2156196_G_A_p.Leu133Leu
332	4.3.3(LAM)	Susceptible	Susceptible	Susceptible																				2156196_G_A_p.Leu133Leu
333	2.2.1(Beijing)	Resistant	Susceptible	Susceptible		Susceptible	Susceptible													2154724_C_A_p.Arg463Leu, 2155168_C_G_p.Ser315Thr	Ser315Thr HIGH
334	2.2.1(Beijing)	Susceptible	Susceptible	Susceptible		Susceptible	Susceptible													2154724_C_A_p.Arg463Leu
335	4.2.1(Ural)	Susceptible	Susceptible	Susceptible
336	4.8(mainly T)	Susceptible	Susceptible	Susceptible
337	2.2.1(Beijing)	Susceptible	Susceptible	Susceptible																2154724_C_A_p.Arg463Leu
338	4.8(mainly T)	Susceptible	Susceptible	Susceptible
339	2.2.1(Beijing)	Susceptible	Susceptible	Susceptible																2154724_C_A_p.Arg463Leu
340	4.3.3(LAM)	Resistant	Susceptible	Susceptible		Susceptible	Susceptible													2155168_C_G_p.Ser315Thr	Ser315Thr HIGH			2156196_G_A_p.Leu133Leu
341	4.8(mainly T)	Susceptible	Susceptible	Susceptible																				2156563_C_T_p.Gln10Gln
342	2.2.1(Beijing)	Resistant	Susceptible	Susceptible		Susceptible	Susceptible													2154724_C_A_p.Arg463Leu, 2155168_C_G_p.Ser315Thr	Ser315Thr HIGH
343	2.2.1(Beijing)	Resistant	Susceptible	Susceptible		Susceptible	Susceptible													2154724_C_A_p.Arg463Leu
344	2.2.1(Beijing)	Resistant	Susceptible	Susceptible		Susceptible	Susceptible													2154724_C_A_p.Arg463Leu, 2155168_C_G_p.Ser315Thr	Ser315Thr HIGH
345	4.3.3(LAM)	Susceptible	Susceptible	Susceptible																				2156196_G_A_p.Leu133Leu
346	4.1.2.1(Haarlem)	Susceptible	Susceptible	Susceptible
347	4.2.1(Ural)	Resistant	Susceptible	Susceptible		Susceptible	Susceptible					1673425_C_T_c.-15C>T	c-15t MODERATE							2155168_C_G_p.Ser315Thr	Ser315Thr HIGH
348	4.8(mainly T)	Susceptible	Susceptible	Susceptible
349	4.8(mainly T)	Susceptible	Susceptible	Susceptible
350	4.3.3(LAM)	Susceptible	Susceptible	Susceptible																				2156196_G_A_p.Leu133Leu
351	4.8(mainly T)	Susceptible	Susceptible	Susceptible
352	2.2.1(Beijing)	Susceptible	Susceptible	Susceptible																2154724_C_A_p.Arg463Leu
353	4.1.2.1(Haarlem)	Susceptible	Susceptible	Susceptible
354	4.3.3(LAM)	Susceptible	Susceptible	Susceptible																				2156196_G_A_p.Leu133Leu
355	2.2.1(Beijing)	Susceptible	Susceptible	Susceptible																2154724_C_A_p.Arg463Leu
356	2.2.1(Beijing)	Susceptible	Susceptible	Susceptible																2154724_C_A_p.Arg463Leu
357	4.3.3(LAM)	Susceptible	Susceptible	Susceptible																				2156196_G_A_p.Leu133Leu
358	2.2.1(Beijing)	Susceptible	Susceptible	Susceptible																2154724_C_A_p.Arg463Leu
359	2.2.1(Beijing)	Resistant	Susceptible	Susceptible		Susceptible	Susceptible													2154724_C_A_p.Arg463Leu, 2155168_C_G_p.Ser315Thr	Ser315Thr HIGH
360	4.3.3(LAM)	Resistant	Susceptible	Susceptible		Susceptible	Susceptible					1673425_C_T_c.-15C>T	c-15t MODERATE											2156196_G_A_p.Leu133Leu
361	2.2.1(Beijing)	Susceptible	Susceptible	Susceptible																2154724_C_A_p.Arg463Leu
362	4.1.2.1(Haarlem)	Susceptible	Susceptible	Susceptible
363	2.2.1(Beijing)	Resistant	Susceptible	Susceptible		Susceptible	Susceptible													2154724_C_A_p.Arg463Leu, 2154857_C_A_p.Asp419Tyr
364	4.3.3(LAM)	Resistant	Susceptible	Susceptible		Susceptible	Susceptible													2155168_C_G_p.Ser315Thr	Ser315Thr HIGH			2156196_G_A_p.Leu133Leu
365	4.2.1(Ural)	Susceptible	Susceptible	Susceptible
366	4.8(mainly T)	Resistant	Susceptible	Susceptible		Susceptible	Susceptible					1673425_C_T_c.-15C>T	c-15t MODERATE
367	4.3.3(LAM)	Susceptible	Susceptible	Susceptible																				2156196_G_A_p.Leu133Leu
368	4.8(mainly T)	Susceptible	Susceptible	Susceptible
369	2.2.1(Beijing)	Resistant	Susceptible	Susceptible		Susceptible	Susceptible													2154724_C_A_p.Arg463Leu
370	2.2.1(Beijing)	Resistant	Resistant	Resistant		Susceptible	Susceptible													2154724_C_A_p.Arg463Leu, 2155168_C_G_p.Ser315Thr	Ser315Thr HIGH
371	4.8(mainly T)	Susceptible	Susceptible	Susceptible
372	2.2.1(Beijing)	Susceptible	Susceptible	Susceptible																2154724_C_A_p.Arg463Leu
373	4.3.3(LAM)	Susceptible	Susceptible	Susceptible																				2156196_G_A_p.Leu133Leu
374	2.2.1(Beijing)	Susceptible	Susceptible	Susceptible																2154724_C_A_p.Arg463Leu
375	4.2.1(Ural)	Susceptible	Susceptible	Susceptible
376	2.2.1(Beijing)	Susceptible	Susceptible	Susceptible																2154724_C_A_p.Arg463Leu
377	2.2.1(Beijing)	Susceptible	Susceptible	Susceptible																2154724_C_A_p.Arg463Leu
378	4.2.1(Ural)	Susceptible	Susceptible	Susceptible
379	4.8(mainly T)	Resistant	Susceptible	Susceptible		Susceptible	Susceptible					1673425_C_T_c.-15C>T	c-15t MODERATE
380	4.8(mainly T)	Susceptible	Susceptible	Susceptible
381	4.8(mainly T)	Susceptible	Susceptible	Susceptible
382	2.2.1(Beijing)	Susceptible	Susceptible	Susceptible																2154724_C_A_p.Arg463Leu
383	2.2.1(Beijing)	Resistant	Resistant	Susceptible		Resistant	Resistant													2154724_C_A_p.Arg463Leu, 2155168_C_G_p.Ser315Thr	Ser315Thr HIGH
384	4.3.3(LAM)	Susceptible	Susceptible	Susceptible																				2156196_G_A_p.Leu133Leu
385	4.2.1(Ural)	Susceptible	Susceptible	Susceptible
386	4.2.1(Ural)	Susceptible	Susceptible	Susceptible
387	2.2.1(Beijing)	Susceptible	Susceptible	Susceptible																2154724_C_A_p.Arg463Leu
388	4.3.3(LAM)	Susceptible	Susceptible	Susceptible																				2156196_G_A_p.Leu133Leu
389	4.3.4.2(LAM)	Susceptible	Susceptible	Susceptible
390	4.8(mainly T)	Susceptible	Susceptible	Susceptible
391	4.2.1(Ural)	Susceptible	Susceptible	Susceptible
392	4.8(mainly T)	Susceptible	Susceptible	Susceptible
393	2.2.1(Beijing)	Resistant	Susceptible	Susceptible		Resistant	Resistant													2154724_C_A_p.Arg463Leu, 2155168_C_G_p.Ser315Thr	Ser315Thr HIGH
394	4.3.3(LAM)	Susceptible	Susceptible	Susceptible		Susceptible	Susceptible																	2156196_G_A_p.Leu133Leu
395	4.1.2.1(Haarlem)	Resistant	Susceptible	Susceptible		Susceptible	Susceptible
396	2.2.1(Beijing)	Susceptible	Susceptible	Susceptible																2154724_C_A_p.Arg463Leu
397	4.3.3(LAM)	Resistant	Susceptible	Susceptible		Susceptible	Susceptible					1673425_C_T_c.-15C>T	c-15t MODERATE							2155168_C_G_p.Ser315Thr	Ser315Thr HIGH			2156196_G_A_p.Leu133Leu
398	2.2.1(Beijing)	Resistant	Susceptible	Susceptible		Susceptible	Susceptible
399	2.2.1(Beijing)	Resistant	Susceptible	Susceptible		Susceptible	Susceptible													2154724_C_A_p.Arg463Leu, 2155168_C_G_p.Ser315Thr	Ser315Thr HIGH
400	4.2.1(Ural)	Susceptible	Susceptible	Susceptible
401	4.3.3(LAM)	Susceptible	Susceptible	Susceptible																				2156196_G_A_p.Leu133Leu
402	2.2.1(Beijing)	Resistant	Resistant	Resistant		Resistant	Resistant													2154724_C_A_p.Arg463Leu, 2155168_C_G_p.Ser315Thr	Ser315Thr HIGH
403	2.2.1(Beijing)	Resistant	Resistant	Resistant		Susceptible	Susceptible													2154724_C_A_p.Arg463Leu, 2155168_C_G_p.Ser315Thr	Ser315Thr HIGH
404	2.2.1(Beijing)	Susceptible	Susceptible	Susceptible																2154724_C_A_p.Arg463Leu
405	2.2.1(Beijing)	Resistant	Susceptible	Susceptible		Susceptible	Susceptible													2154724_C_A_p.Arg463Leu, 2155168_C_G_p.Ser315Thr	Ser315Thr HIGH
406	4.3.3(LAM)	Susceptible	Susceptible	Susceptible																				2156196_G_A_p.Leu133Leu
407	4.3.3(LAM)	Susceptible	Susceptible	Susceptible																				2156196_G_A_p.Leu133Leu
408	4.1.2.1(Haarlem)	Susceptible	Susceptible	Susceptible
409	2.2.1(Beijing)	Resistant	Susceptible	Susceptible		Susceptible	Susceptible													2154724_C_A_p.Arg463Leu, 2155168_C_G_p.Ser315Thr	Ser315Thr HIGH
410	4.3.3(LAM)	Susceptible	Susceptible	Susceptible																				2156196_G_A_p.Leu133Leu
411	4.2.1(Ural)	Susceptible	Susceptible	Susceptible
412	4.1.2.1(Haarlem)	Susceptible	Susceptible	Susceptible
413	4.1.2(Euro-American)	Susceptible	Susceptible	Susceptible
414	4.8(mainly T)	Susceptible	Susceptible	Susceptible
415	4.2.1(Ural)	Resistant	Susceptible	Susceptible		Susceptible	Susceptible													2155168_C_G_p.Ser315Thr	Ser315Thr HIGH
416	2.2.1(Beijing)	Susceptible	Susceptible	Susceptible																2154724_C_A_p.Arg463Leu
417	4.8(mainly T)	Susceptible	Susceptible	Susceptible
418	2.2.1(Beijing)	Resistant	Resistant	Resistant		Susceptible	Resistant													2154724_C_A_p.Arg463Leu, 2155168_C_G_p.Ser315Thr	Ser315Thr HIGH
419	4.3.4.2(LAM)	Resistant	Susceptible	Susceptible		Susceptible	Susceptible													2155168_C_G_p.Ser315Thr	Ser315Thr HIGH
420	4.8(mainly T)	Susceptible	Susceptible	Susceptible
421	4.8(mainly T)	Susceptible	Susceptible	Susceptible
422	4.8(mainly T)	Susceptible	Susceptible	Susceptible
423	2.2.1(Beijing)	Susceptible	Susceptible	Susceptible																2154724_C_A_p.Arg463Leu
424	4.8(mainly T)	Susceptible	Susceptible	Susceptible
425	4.3.3(LAM)	Susceptible	Susceptible	Susceptible																				2156196_G_A_p.Leu133Leu
426	2.2.1(Beijing)	Resistant	Susceptible	Susceptible		Susceptible	Susceptible			2726754_G_A_p.Gly188Ser										2154724_C_A_p.Arg463Leu, 2155168_C_G_p.Ser315Thr	Ser315Thr HIGH
427	4.2.1(Ural)	Susceptible	Susceptible	Susceptible
428	4.8(mainly T)	Susceptible	Susceptible	Susceptible
429	2.2.1(Beijing)	Resistant	Resistant	Susceptible		Susceptible	Susceptible					1673425_C_T_c.-15C>T	c-15t MODERATE							2154724_C_A_p.Arg463Leu, 2155168_C_G_p.Ser315Thr	Ser315Thr HIGH
430	4.8(mainly T)	Susceptible	Susceptible	Susceptible		Susceptible	Susceptible
431	2.2.1(Beijing)	Resistant	Susceptible	Susceptible		Susceptible	Susceptible													2154724_C_A_p.Arg463Leu, 2155168_C_G_p.Ser315Thr	Ser315Thr HIGH
432	4.2.2(Euro-American)	Susceptible	Susceptible	Susceptible
433	2.2.1(Beijing)	Resistant	Susceptible	Susceptible		Susceptible	Resistant					1673406_C_T_c.-34C>T								2154724_C_A_p.Arg463Leu, 2155168_C_G_p.Ser315Thr	Ser315Thr HIGH
434	4.2.1(Ural)	Susceptible	Susceptible	Susceptible
435	4.2.1(Ural)	Susceptible	Susceptible	Susceptible
436	4.8(mainly T)	Susceptible	Susceptible	Susceptible
437	4.3.3(LAM)	Resistant	Susceptible	Susceptible		Susceptible	Susceptible													2155168_C_G_p.Ser315Thr	Ser315Thr HIGH			2156196_G_A_p.Leu133Leu
438	4.8(mainly T)	Susceptible	Susceptible	Susceptible
439	2.2.1(Beijing)	Susceptible	Susceptible	Susceptible																2154724_C_A_p.Arg463Leu
440	2.2.1(Beijing)	Susceptible	Susceptible	Susceptible																2154724_C_A_p.Arg463Leu
441	4.3.3(LAM)	Resistant	Susceptible	Susceptible		Susceptible	Susceptible					1673425_C_T_c.-15C>T	c-15t MODERATE							2155168_C_G_p.Ser315Thr	Ser315Thr HIGH			2156196_G_A_p.Leu133Leu
442	4.2.1(Ural)	Susceptible	Susceptible	Susceptible
443	2.2.1(Beijing)	Susceptible	Susceptible	Susceptible																2154724_C_A_p.Arg463Leu
444	2.2.1(Beijing)	Susceptible	Susceptible	Susceptible																2154724_C_A_p.Arg463Leu
445	4.2.1(Ural)	Resistant	Susceptible	Susceptible		Susceptible	Susceptible													2155168_C_G_p.Ser315Thr	Ser315Thr HIGH
446	4.2.1(Ural)	Susceptible	Susceptible	Susceptible
447	4.1(Euro-American)	Susceptible	Susceptible	Susceptible				2726142_G_A_c.-51G>A
448	2.2.1(Beijing)	Susceptible	Susceptible	Susceptible																2154724_C_A_p.Arg463Leu
449	4.2.1(Ural)	Susceptible	Susceptible	Susceptible
450	4.2.1(Ural)	Susceptible	Susceptible	Susceptible
451	2.2.1(Beijing)	Susceptible	Susceptible	Susceptible																2154724_C_A_p.Arg463Leu
452	4.2.1(Ural)	Susceptible	Susceptible	Susceptible
453	4.8(mainly T)	Susceptible	Susceptible	Susceptible
454	2.2.1(Beijing)	Susceptible	Susceptible	Susceptible																2154724_C_A_p.Arg463Leu
455	4.3.3(LAM)	Resistant	Susceptible	Susceptible		Susceptible	Susceptible													2155168_C_G_p.Ser315Thr	Ser315Thr HIGH			2156196_G_A_p.Leu133Leu
456	4.5(Euro-American)	Susceptible	Susceptible	Susceptible
457	4.1.2.1(Haarlem)	Susceptible	Susceptible	Susceptible
458	4.8(mainly T)	Susceptible	Susceptible	Susceptible
459	4.3.3(LAM)	Susceptible	Susceptible	Susceptible																				2156196_G_A_p.Leu133Leu
460	2.2.1(Beijing)	Susceptible	Susceptible	Susceptible																2154724_C_A_p.Arg463Leu
461	4.2.1(Ural)	Resistant	Susceptible	Susceptible		Susceptible	Susceptible													2155168_C_G_p.Ser315Thr	Ser315Thr HIGH
462	4.8(mainly T)	Susceptible	Susceptible	Susceptible
463	4.1.2.1(Haarlem)	Susceptible	Susceptible	Susceptible
464	2.2.1(Beijing)	Susceptible	Susceptible	Susceptible																2154724_C_A_p.Arg463Leu
465	4.8(mainly T)	Susceptible	Susceptible	Susceptible																				2156563_C_T_p.Gln10Gln
466	4.3.3(LAM)	Susceptible	Susceptible	Susceptible																				2156196_G_A_p.Leu133Leu
467	2.2.1(Beijing)	Resistant	Susceptible	Susceptible		Susceptible	Susceptible													2155168_C_G_p.Ser315Thr	Ser315Thr HIGH
468	2.2.1(Beijing)	Susceptible	Susceptible	Susceptible																2154724_C_A_p.Arg463Leu
469	4.2.1(Ural)	Susceptible	Susceptible	Susceptible
470	4.8(mainly T)	Susceptible	Susceptible	Susceptible
471	2.2.1(Beijing)	Susceptible	Susceptible	Susceptible																2154724_C_A_p.Arg463Leu
472	4.2.1(Ural)	Susceptible	Susceptible	Susceptible
473	4.2.1(Ural)	Resistant	Susceptible	Susceptible		Susceptible	Susceptible							1674048_G_A_p.Leu203Leu	observed among R					2155168_C_G_p.Ser315Thr	Ser315Thr HIGH
474	4.3.3(LAM)	Susceptible	Susceptible	Susceptible																				2156196_G_A_p.Leu133Leu
475	2.2.1(Beijing)	Resistant	Susceptible	Susceptible		Susceptible	Susceptible													2154724_C_A_p.Arg463Leu, 2155168_C_G_p.Ser315Thr	Ser315Thr HIGH
476	4.8(mainly T)	Resistant	Susceptible	Susceptible		Susceptible	Susceptible					1673425_C_T_c.-15C>T	c-15t MODERATE							2155168_C_G_p.Ser315Thr	Ser315Thr HIGH
477	2.2.1(Beijing)	Resistant	Susceptible	Susceptible		Susceptible	Susceptible													2154724_C_A_p.Arg463Leu, 2155168_C_G_p.Ser315Thr	Ser315Thr HIGH
478	2.2.1(Beijing)	Resistant	Susceptible	Susceptible		Susceptible	Susceptible													2154724_C_A_p.Arg463Leu, 2155168_C_G_p.Ser315Thr	Ser315Thr HIGH
479	2.2.1(Beijing)	Susceptible	Susceptible	Susceptible																2154724_C_A_p.Arg463Leu
480	2.2.1(Beijing)	Resistant	Susceptible	Susceptible		Susceptible	Susceptible													2154724_C_A_p.Arg463Leu, 2155168_C_G_p.Ser315Thr	Ser315Thr HIGH
481	2.2.1(Beijing)	Susceptible	Susceptible	Susceptible																2154724_C_A_p.Arg463Leu
482	4.3.3(LAM)	Resistant	Susceptible	Susceptible		Susceptible	Susceptible					1673425_C_T_c.-15C>T	c-15t MODERATE							2155168_C_G_p.Ser315Thr	Ser315Thr HIGH			2156196_G_A_p.Leu133Leu
483	2.2.1(Beijing)	Resistant	Susceptible	Susceptible		Susceptible	Susceptible							1674048_G_A_p.Leu203Leu	observed among R					2154724_C_A_p.Arg463Leu
484	2.2.1(Beijing)	Susceptible	Susceptible	Susceptible																2154724_C_A_p.Arg463Leu
485	2.2.1(Beijing)	Susceptible	Susceptible	Susceptible																2154724_C_A_p.Arg463Leu
486	2.2.1(Beijing)	Susceptible	Susceptible	Susceptible																2154724_C_A_p.Arg463Leu
487	2.2.1(Beijing)	Susceptible	Susceptible	Susceptible														1674492_C_T_p.Phe97Phe		2154724_C_A_p.Arg463Leu
488	4.3.3(LAM)	Susceptible	Susceptible	Susceptible																				2156196_G_A_p.Leu133Leu
489	2.2.1(Beijing)	Susceptible	Susceptible	Susceptible																2154724_C_A_p.Arg463Leu
490	2.2.1(Beijing)	Susceptible	Susceptible	Susceptible																2154724_C_A_p.Arg463Leu
491	4.1.2.1(Haarlem)	Susceptible	Susceptible	Susceptible
492	2.2.1(Beijing)	Susceptible	Susceptible	Susceptible																2154724_C_A_p.Arg463Leu
493	4.8(mainly T)	Susceptible	Susceptible	Susceptible
494	4.3.3(LAM)	Susceptible	Susceptible	Susceptible																				2156196_G_A_p.Leu133Leu
495	2.2.1(Beijing)	Resistant	Susceptible	Susceptible		Susceptible	Susceptible													2154724_C_A_p.Arg463Leu, 2155168_C_G_p.Ser315Thr	Ser315Thr HIGH
496	4.3.3(LAM)	Susceptible	Susceptible	Susceptible																				2156196_G_A_p.Leu133Leu
497	2.2.1(Beijing)	Susceptible	Susceptible	Susceptible																2154724_C_A_p.Arg463Leu
498	4.3.3(LAM)	Susceptible	Susceptible	Susceptible																				2156196_G_A_p.Leu133Leu
499	2.2.1(Beijing)	Susceptible	Susceptible	Susceptible																2154724_C_A_p.Arg463Leu
500	2.2.1(Beijing)	Resistant	Susceptible	Susceptible		Resistant	Resistant													2154724_C_A_p.Arg463Leu, 2155082_T_G_p.Thr344Pro
501	2.2.1(Beijing)	Susceptible	Susceptible	Susceptible		Susceptible	Susceptible													2154724_C_A_p.Arg463Leu
502	2.2.1(Beijing)	Resistant	Susceptible	Susceptible		Susceptible	Susceptible													2154724_C_A_p.Arg463Leu, 2155168_C_G_p.Ser315Thr	Ser315Thr HIGH
503	2.2.1(Beijing)	Susceptible	Susceptible	Susceptible																2154724_C_A_p.Arg463Leu
504	2.2.1(Beijing)	Resistant	Susceptible	Susceptible		Susceptible	Susceptible													2154724_C_A_p.Arg463Leu, 2155168_C_G_p.Ser315Thr	Ser315Thr HIGH
505	2.2.1(Beijing)	Susceptible	Susceptible	Susceptible																2154724_C_A_p.Arg463Leu
506	2.2.1(Beijing)	Resistant	Susceptible	Susceptible		Susceptible	Susceptible													2154724_C_A_p.Arg463Leu, 2155168_C_G_p.Ser315Thr	Ser315Thr HIGH
507	4.8(mainly T)	Susceptible	Susceptible	Susceptible
508	2.2.1(Beijing)	Susceptible	Susceptible	Susceptible																2154724_C_A_p.Arg463Leu
509	2.2.1(Beijing)	Resistant	Susceptible	Susceptible		Susceptible	Susceptible													2154724_C_A_p.Arg463Leu, 2155168_C_G_p.Ser315Thr	Ser315Thr HIGH
510	4.3.3(LAM)	Resistant	Susceptible	Susceptible		Susceptible	Susceptible					1673425_C_T_c.-15C>T	c-15t MODERATE							2155168_C_G_p.Ser315Thr	Ser315Thr HIGH			2156196_G_A_p.Leu133Leu
511	2.2.1(Beijing)	Susceptible	Susceptible	Susceptible																2154724_C_A_p.Arg463Leu
512	2.2.1(Beijing)	Resistant	Susceptible	Susceptible		Susceptible	Susceptible													2154724_C_A_p.Arg463Leu, 2155168_C_G_p.Ser315Thr	Ser315Thr HIGH
513	2.2.1(Beijing)	Susceptible	Susceptible	Susceptible																2154724_C_A_p.Arg463Leu
514	2.2.1(Beijing)	Resistant	Susceptible	Susceptible		Susceptible	Susceptible													2154724_C_A_p.Arg463Leu, 2155168_C_G_p.Ser315Thr	Ser315Thr HIGH
515	4.3.3(LAM)	Susceptible	Susceptible	Susceptible																				2156196_G_A_p.Leu133Leu
516	2.2.1(Beijing)	Susceptible	Susceptible	Susceptible																2154724_C_A_p.Arg463Leu
517	2.2.1(Beijing)	Susceptible	Susceptible	Susceptible																2154724_C_A_p.Arg463Leu
518	4.3.3(LAM)	Resistant	Susceptible	Susceptible		Susceptible	Susceptible					1673425_C_T_c.-15C>T	c-15t MODERATE											2156196_G_A_p.Leu133Leu
519	2.2.1(Beijing)	Susceptible	Susceptible	Susceptible																2154724_C_A_p.Arg463Leu
520	4.3.3(LAM)	Susceptible	Susceptible	Susceptible																				2156196_G_A_p.Leu133Leu
521	4.3.3(LAM)	Susceptible	Susceptible	Susceptible																				2156196_G_A_p.Leu133Leu
522	2.2.1(Beijing)	Resistant	Susceptible	Susceptible		Resistant	Resistant													2154724_C_A_p.Arg463Leu, 2155168_C_G_p.Ser315Thr	Ser315Thr HIGH
523	4.1.2.1(Haarlem)	Susceptible	Susceptible	Susceptible
524	4.7(mainly T)	Susceptible	Susceptible	Susceptible
525	2.2.1(Beijing)	Susceptible	Susceptible	Susceptible																2154724_C_A_p.Arg463Leu
526	4.1(Euro-American)	Susceptible	Susceptible	Susceptible
527	2.2.1(Beijing)	Susceptible	Susceptible	Susceptible																2154724_C_A_p.Arg463Leu
528	2.2.1(Beijing)	Resistant	Susceptible	Susceptible		Susceptible	Susceptible													2154724_C_A_p.Arg463Leu, 2155168_C_G_p.Ser315Thr	Ser315Thr HIGH
529	4.2.1(Ural)	Susceptible	Susceptible	Susceptible
530	2.2.1(Beijing)	Resistant	Susceptible	Susceptible		Susceptible	Susceptible					1673425_C_T_c.-15C>T	c-15t MODERATE					1674481_T_G_p.Ser94Ala	observed among R	2154724_C_A_p.Arg463Leu, 2155739_C_T_p.Gly125Ser
531	2.2.1(Beijing)	Susceptible	Susceptible	Susceptible																2154724_C_A_p.Arg463Leu
532	4.3.3(LAM)	Susceptible	Susceptible	Susceptible																				2156196_G_A_p.Leu133Leu
533	4.5(Euro-American)	Susceptible	Susceptible	Susceptible
534	4.1(Euro-American)	Susceptible	Susceptible	Susceptible
535	4.1.2.1(Haarlem)	Susceptible	Susceptible	Susceptible
536	2.2.1(Beijing)	Resistant	Susceptible	Susceptible		Susceptible	Susceptible													2154724_C_A_p.Arg463Leu, 2155168_C_G_p.Ser315Thr	Ser315Thr HIGH
537	2.2.1(Beijing)	Resistant	Susceptible	Susceptible		Susceptible	Susceptible													2154724_C_A_p.Arg463Leu
538	2.2.1(Beijing)	Susceptible	Susceptible	Susceptible																2154724_C_A_p.Arg463Leu
539	2.2.1(Beijing)	Susceptible	Susceptible	Susceptible																2154724_C_A_p.Arg463Leu
540	4.1.2.1(Haarlem)	Susceptible	Susceptible	Susceptible
541	4.1.2.1(Haarlem)	Susceptible	Susceptible	Susceptible
542	2.2.1(Beijing)	Resistant	Susceptible	Susceptible		Susceptible	Susceptible					1673425_C_T_c.-15C>T	c-15t MODERATE							2154724_C_A_p.Arg463Leu
543	3(Delhi-CAS)	Susceptible	Susceptible	Susceptible				2726105_G_A_c.-88G>A												2154724_C_A_p.Arg463Leu
544	2.2.1(Beijing)	Resistant	Susceptible	Susceptible		Susceptible	Susceptible							1674048_G_A_p.Leu203Leu	observed among R					2154724_C_A_p.Arg463Leu
545	2.2.1(Beijing)	Resistant	Resistant	Susceptible		Susceptible	Susceptible													2154724_C_A_p.Arg463Leu, 2155168_C_G_p.Ser315Thr	Ser315Thr HIGH
546	4.8(mainly T)	Susceptible	Susceptible	Susceptible
547	4.7(mainly T)	Resistant	Susceptible	Susceptible			Resistant	2726136_C_T_c.-57C>T	observed among R											2154250_G_T_p.Ala621Asp, 2155832_C_A_p.Asp94Tyr
548	2.2.1(Beijing)	Resistant	Susceptible	Susceptible		Susceptible	Susceptible													2154724_C_A_p.Arg463Leu, 2155214_A_C_p.Trp300Gly	observed among R
549	4.3.3(LAM)	Resistant	Susceptible	Susceptible		Resistant	Resistant													2155168_C_T_p.Ser315Asn	Ser315Asn HIGH			2156196_G_A_p.Leu133Leu
550	2.2.1(Beijing)	Susceptible	Susceptible	Susceptible																2154724_C_A_p.Arg463Leu
551	4.1.2.1(Haarlem)	Susceptible	Susceptible	Susceptible
552	2.2.1(Beijing)	Susceptible	Susceptible	Susceptible										1674048_G_A_p.Leu203Leu	observed among R					2154724_C_A_p.Arg463Leu
553	2.2.1(Beijing)	Resistant	Susceptible	Susceptible		Susceptible	Susceptible													2154724_C_A_p.Arg463Leu, 2155168_C_G_p.Ser315Thr	Ser315Thr HIGH
554	4.3.3(LAM)	Resistant	Susceptible	Susceptible		Susceptible	Susceptible	2726142_G_A_c.-51G>A																2156196_G_A_p.Leu133Leu
555	2.2.1(Beijing)	Resistant	Susceptible	Susceptible		Susceptible	Susceptible													2154724_C_A_p.Arg463Leu, 2155168_C_G_p.Ser315Thr	Ser315Thr HIGH
556	2.2.1(Beijing)	Susceptible	Susceptible	Susceptible																2154724_C_A_p.Arg463Leu
557	2.2.1(Beijing)	Susceptible	Susceptible	Susceptible																2154724_C_A_p.Arg463Leu
558	2.2.1(Beijing)	Susceptible	Susceptible	Susceptible																2154724_C_A_p.Arg463Leu
559	2.2.1(Beijing)	Susceptible	Susceptible	Susceptible																2154724_C_A_p.Arg463Leu
560	2.2.1(Beijing)	Susceptible	Susceptible	Susceptible																2154724_C_A_p.Arg463Leu
561	2.2.1(Beijing)	Resistant	Susceptible	Susceptible		Susceptible	Susceptible													2154724_C_A_p.Arg463Leu, 2155168_C_G_p.Ser315Thr	Ser315Thr HIGH
562	4.3.3(LAM)	Susceptible	Susceptible	Susceptible
563	4.3.3(LAM)	Resistant	Susceptible	Susceptible		Susceptible	Susceptible					1673425_C_T_c.-15C>T	c-15t MODERATE											2156196_G_A_p.Leu133Leu
564	4.2.1(Ural)	Susceptible	Susceptible	Susceptible								1673401_G_A_c.-39G>A
565	2.2.1(Beijing)	Susceptible	Susceptible	Susceptible																2154724_C_A_p.Arg463Leu
566	2.2.1(Beijing)	Resistant	Susceptible	Susceptible		Susceptible	Resistant													2154724_C_A_p.Arg463Leu, 2155168_C_G_p.Ser315Thr	Ser315Thr HIGH
567	2.2.1(Beijing)	Susceptible	Susceptible	Susceptible																2154724_C_A_p.Arg463Leu
568	4.1.2.1(Haarlem)	Susceptible	Susceptible	Susceptible
569	4.3.3(LAM)	Susceptible	Susceptible	Susceptible														1674305_A_G_p.Gln35Arg						2156196_G_A_p.Leu133Leu
570	2.2.1(Beijing)	Susceptible	Susceptible	Susceptible																2154724_C_A_p.Arg463Leu
571	2.2.1(Beijing)	Susceptible	Susceptible	Susceptible																2154724_C_A_p.Arg463Leu
572	4.3.3(LAM)	Susceptible	Susceptible	Susceptible																				2156196_G_A_p.Leu133Leu
573	2.2.1(Beijing)	Susceptible	Susceptible	Susceptible																2154724_C_A_p.Arg463Leu
574	2.2.1(Beijing)	Susceptible	Susceptible	Susceptible																2154724_C_A_p.Arg463Leu
575	4.3.3(LAM)	Susceptible	Susceptible	Susceptible														1674305_A_G_p.Gln35Arg						2156196_G_A_p.Leu133Leu
576	4.2.1(Ural)	Susceptible	Susceptible	Susceptible
577	4.3.4.2(LAM)	Susceptible	Susceptible	Susceptible
578	2.2.1(Beijing)	Resistant	Resistant	Susceptible		Susceptible	Susceptible													2154724_C_A_p.Arg463Leu, 2155168_C_G_p.Ser315Thr	Ser315Thr HIGH
579	4.8(mainly T)	Susceptible	Susceptible	Susceptible
580	2.2.1(Beijing)	Susceptible	Susceptible	Susceptible																2154724_C_A_p.Arg463Leu
581	4.2.1(Ural)	Susceptible	Susceptible	Susceptible
582	2.2.1(Beijing)	Susceptible	Susceptible	Susceptible																2154724_C_A_p.Arg463Leu
583	2.2.1(Beijing)	Susceptible	Susceptible	Susceptible																2154724_C_A_p.Arg463Leu
584	2.2.1(Beijing)	Susceptible	Susceptible	Susceptible																2154724_C_A_p.Arg463Leu
585	2.2.1(Beijing)	Susceptible	Susceptible	Susceptible																2154724_C_A_p.Arg463Leu
586	4.3.3(LAM)	Susceptible	Susceptible	Susceptible																				2156196_G_A_p.Leu133Leu
587	4.2.1(Ural)	Susceptible	Susceptible	Susceptible
588	4.2.1(Ural)	Resistant	Susceptible	Susceptible		Resistant	Resistant							1674048_G_A_p.Leu203Leu	observed among R					2155168_C_G_p.Ser315Thr	Ser315Thr HIGH
589	4.1.2.1(Haarlem)	Susceptible	Susceptible	Susceptible
590	4.3.3(LAM)	Susceptible	Susceptible	Susceptible																				2156196_G_A_p.Leu133Leu
591	4.8(mainly T)	Susceptible	Susceptible	Susceptible
592	4.3.3(LAM)	Susceptible	Susceptible	Susceptible																				2156196_G_A_p.Leu133Leu
593	2.2.1(Beijing)	Susceptible	Susceptible	Susceptible																2154724_C_A_p.Arg463Leu
594	2.2.1(Beijing)	Susceptible	Susceptible	Susceptible																2154724_C_A_p.Arg463Leu
595	2.2.1(Beijing)	Susceptible	Susceptible	Susceptible																2154724_C_A_p.Arg463Leu
596	2.2.1(Beijing)	Susceptible	Susceptible	Susceptible																2154724_C_A_p.Arg463Leu
597	4.2.1(Ural)	Resistant	Susceptible	Susceptible		Resistant	Resistant					1673425_C_T_c.-15C>T	c-15t MODERATE							2155168_C_G_p.Ser315Thr	Ser315Thr HIGH
598	4.1.2.1(Haarlem)	Susceptible	Susceptible	Susceptible
599	2.2.1(Beijing)	Susceptible	Susceptible	Susceptible																2154724_C_A_p.Arg463Leu
600	4.8(mainly T)	Susceptible	Susceptible	Susceptible
601	2.2.1(Beijing)	Susceptible	Susceptible	Susceptible																2154724_C_A_p.Arg463Leu
602	4.1.2.1(Haarlem)	Susceptible	Susceptible	Susceptible
603	2.2.1(Beijing)	Resistant	Susceptible	Susceptible		Susceptible	Susceptible													2154724_C_A_p.Arg463Leu, 2155168_C_G_p.Ser315Thr	Ser315Thr HIGH
604	4.3.3(LAM)	Susceptible	Susceptible	Susceptible																				2156196_G_A_p.Leu133Leu
605	4.8(mainly T)	Resistant	Susceptible	Susceptible		Susceptible	Susceptible					1673425_C_T_c.-15C>T	c-15t MODERATE							2155168_C_G_p.Ser315Thr	Ser315Thr HIGH
606	4.3.4.2(LAM)	Susceptible	Susceptible	Susceptible																2155797_C_T_p.Met105Ile
607	4.8(mainly T)	Susceptible	Susceptible	Susceptible
608	4.3.3(LAM)	Resistant	Susceptible	Susceptible		Susceptible	Susceptible					1673425_C_T_c.-15C>T	c-15t MODERATE							2155168_C_G_p.Ser315Thr	Ser315Thr HIGH			2156196_G_A_p.Leu133Leu
609	4.2.1(Ural)	Susceptible	Susceptible	Susceptible
610	4.2.2(Euro-American)	Susceptible	Susceptible	Susceptible
611	4.8(mainly T)	Susceptible	Susceptible	Susceptible
612	4.2.1(Ural)	Susceptible	Susceptible	Susceptible
613	4.3.3(LAM)	Susceptible	Susceptible	Susceptible																				2156196_G_A_p.Leu133Leu
614	2.2.1(Beijing)	Susceptible	Susceptible	Susceptible		Susceptible	Susceptible							1674048_G_A_p.Leu203Leu	observed among R					2154724_C_A_p.Arg463Leu
615	2.2.1(Beijing)	Resistant	Susceptible	Susceptible		Susceptible	Susceptible													2154724_C_A_p.Arg463Leu, 2155168_C_G_p.Ser315Thr	Ser315Thr HIGH
616	2.2.1(Beijing)	Susceptible	Susceptible	Susceptible																2154724_C_A_p.Arg463Leu
617	4.8(mainly T)	Susceptible	Susceptible	Susceptible
618	4.3.3(LAM)	Susceptible	Susceptible	Susceptible																				2156196_G_A_p.Leu133Leu
619	4.3.3(LAM)	Resistant	Susceptible	Susceptible		Susceptible	Susceptible													2155168_C_G_p.Ser315Thr	Ser315Thr HIGH			2156196_G_A_p.Leu133Leu
620	2.2.1(Beijing)	Susceptible	Susceptible	Susceptible														1674492_C_T_p.Phe97Phe		2154724_C_A_p.Arg463Leu
621	2.2.1(Beijing)	Susceptible	Susceptible	Susceptible																2154724_C_A_p.Arg463Leu
622	2.2.1(Beijing)	Resistant	Susceptible	Susceptible		Susceptible	Susceptible													2154724_C_A_p.Arg463Leu
623	4.3.3(LAM)	Susceptible	Susceptible	Susceptible														1674305_A_G_p.Gln35Arg						2156196_G_A_p.Leu133Leu
624	4.8(mainly T)	Susceptible	Susceptible	Susceptible
625	4.2.1(Ural)	Susceptible	Susceptible	Susceptible
626	4.2.1(Ural)	Susceptible	Susceptible	Susceptible
627	4.2.2(Euro-American)	Susceptible	Susceptible	Susceptible
628	2.2.1(Beijing)	Resistant	Resistant	Susceptible		Resistant	Resistant													2154724_C_A_p.Arg463Leu, 2155109_T_C_p.Ile335Val, 2155168_C_G_p.Ser315Thr	Ser315Thr HIGH
629	4.2.1(Ural)	Susceptible	Susceptible	Susceptible
630	2.2.1(Beijing)	Susceptible	Susceptible	Susceptible																2154724_C_A_p.Arg463Leu
631	2.2.1(Beijing)	Resistant	Susceptible	Susceptible		Susceptible	Susceptible													2154724_C_A_p.Arg463Leu, 2155168_C_G_p.Ser315Thr	Ser315Thr HIGH
632	4.3.3(LAM)	Susceptible	Susceptible	Susceptible										1673446_G_A_p.Ala3Thr										2156196_G_A_p.Leu133Leu
633	4.3.3(LAM)	Susceptible	Susceptible	Susceptible
634	4.3.3(LAM)	Susceptible	Susceptible	Susceptible																				2156196_G_A_p.Leu133Leu
635	4.2.1(Ural)	Susceptible	Susceptible	Susceptible
636	2.2.1(Beijing)	Susceptible	Susceptible	Susceptible																2154724_C_A_p.Arg463Leu
637	2.2.1(Beijing)	Susceptible	Susceptible	Susceptible																2154724_C_A_p.Arg463Leu
638	4.2.1(Ural)	Susceptible	Susceptible	Susceptible
639	4.3.3(LAM)	Susceptible	Susceptible	Susceptible																				2156196_G_A_p.Leu133Leu
640	4.2.1(Ural)	Susceptible	Susceptible	Susceptible
641	2.2.1(Beijing)	Susceptible	Susceptible	Susceptible																2154724_C_A_p.Arg463Leu
642	2.2.1(Beijing)	Susceptible	Susceptible	Susceptible																2154724_C_A_p.Arg463Leu
643	2.2.1(Beijing)	Susceptible	Susceptible	Susceptible																2154724_C_A_p.Arg463Leu
644	2.2.1(Beijing)	Susceptible	Susceptible	Susceptible																2154724_C_A_p.Arg463Leu
645	2.2.1(Beijing)	Susceptible	Susceptible	Susceptible																2154724_C_A_p.Arg463Leu
646	4.8(mainly T)	Susceptible	Susceptible	Susceptible
647	2.2.1(Beijing)	Resistant	Susceptible	Susceptible		Susceptible	Susceptible							1674048_G_A_p.Leu203Leu	observed among R					2154724_C_A_p.Arg463Leu, 2155700_T_C_p.Asn138Asp
648	4.8(mainly T)	Susceptible	Susceptible	Susceptible
649	4.8(mainly T)	Susceptible	Susceptible	Susceptible
650	2.2.1(Beijing)	Susceptible	Susceptible	Susceptible																2154724_C_A_p.Arg463Leu
651	2.2.1(Beijing)	Resistant	Susceptible	Susceptible		Resistant	Resistant													2154724_C_A_p.Arg463Leu, 2155168_C_G_p.Ser315Thr	Ser315Thr HIGH
652	4.2.1(Ural)	Susceptible	Susceptible	Susceptible
653	4.8(mainly T)	Susceptible	Susceptible	Susceptible
654	2.2.1(Beijing)	Susceptible	Susceptible	Susceptible																2154724_C_A_p.Arg463Leu
655	4.3.3(LAM)	Susceptible	Susceptible	Susceptible																				2156196_G_A_p.Leu133Leu
656	2.2.1(Beijing)	Susceptible	Susceptible	Susceptible																2154724_C_A_p.Arg463Leu
657	4.1.2.1(Haarlem)	Susceptible	Susceptible	Susceptible
658	2.2.1(Beijing)	Resistant	Susceptible	Susceptible		Susceptible	Susceptible													2154724_C_A_p.Arg463Leu, 2155168_C_G_p.Ser315Thr	Ser315Thr HIGH
659	4.3.3(LAM)	Susceptible	Susceptible	Susceptible																				2156196_G_A_p.Leu133Leu
660	4.5(Euro-American)	Susceptible	Susceptible	Susceptible																2154093_T_C_p.Ala673Ala
661	2.2.1(Beijing)	Susceptible	Susceptible	Susceptible																2154724_C_A_p.Arg463Leu
662	2.2.1(Beijing)	Resistant	Susceptible	Susceptible		Susceptible	Susceptible													2154724_C_A_p.Arg463Leu, 2155168_C_G_p.Ser315Thr	Ser315Thr HIGH
663	4.3.3(LAM)	Susceptible	Susceptible	Susceptible																				2156196_G_A_p.Leu133Leu
664	2.2.1(Beijing)	Resistant	Resistant	Susceptible		Resistant	Resistant													2154724_C_A_p.Arg463Leu, 2155168_C_G_p.Ser315Thr	Ser315Thr HIGH
665	4.1.2.1(Haarlem)	Susceptible	Susceptible	Susceptible
666	2.2.1(Beijing)	Susceptible	Susceptible	Susceptible																2154724_C_A_p.Arg463Leu
667	2.2.1(Beijing)	Susceptible	Susceptible	Susceptible																2154724_C_A_p.Arg463Leu
668	4.1(Euro-American)	Susceptible	Susceptible	Susceptible
669	4.8(mainly T)	Resistant	Susceptible	Susceptible		Susceptible	Susceptible																	2156563_C_T_p.Gln10Gln
670	4.8(mainly T)	Resistant	Susceptible	Susceptible		Susceptible	Susceptible					1673425_C_T_c.-15C>T	c-15t MODERATE							2155168_C_G_p.Ser315Thr	Ser315Thr HIGH
671	4.1.2.1(Haarlem)	Susceptible	Susceptible	Susceptible
672	2.2.1(Beijing)	Susceptible	Susceptible	Susceptible																2154724_C_A_p.Arg463Leu
673	4.2.1(Ural)	Susceptible	Susceptible	Susceptible
674	2.2.1(Beijing)	Resistant	Susceptible	Susceptible		Susceptible	Susceptible													2154724_C_A_p.Arg463Leu, 2155168_C_G_p.Ser315Thr	Ser315Thr HIGH
675	4.8(mainly T)	Susceptible	Susceptible	Susceptible
676	2.2.1(Beijing)	Resistant	Susceptible	Susceptible		Susceptible	Susceptible													2154724_C_A_p.Arg463Leu, 2155168_C_G_p.Ser315Thr	Ser315Thr HIGH
677	2.2.1(Beijing)	Resistant	Susceptible	Susceptible		Susceptible	Susceptible													2154724_C_A_p.Arg463Leu, 2155168_C_G_p.Ser315Thr	Ser315Thr HIGH
678	4.3.3(LAM)	Susceptible	Susceptible	Susceptible																				2156196_G_A_p.Leu133Leu
679	4.2.1(Ural)	Susceptible	Susceptible	Susceptible
680	4.1.2(Euro-American)	Susceptible	Susceptible	Susceptible
681	4.1.2.1(Haarlem)	Susceptible	Susceptible	Susceptible
682	4.1.2.1(Haarlem)	Susceptible	Susceptible	Susceptible
683	2.2.1(Beijing)	Susceptible	Susceptible	Susceptible																2154724_C_A_p.Arg463Leu
684	2.2.1(Beijing)	Susceptible	Susceptible	Susceptible										1674048_G_A_p.Leu203Leu	observed among R					2154724_C_A_p.Arg463Leu
685	2.2.1(Beijing)	Susceptible	Susceptible	Susceptible																2154724_C_A_p.Arg463Leu
686	4.3.4.2(LAM)	Resistant	Resistant	Resistant		Resistant	Resistant													2155168_C_G_p.Ser315Thr	Ser315Thr HIGH
687	2.2.1(Beijing)	Resistant	Susceptible	Susceptible		Susceptible	Susceptible					1673425_C_T_c.-15C>T	c-15t MODERATE							2154724_C_A_p.Arg463Leu, 2155168_C_G_p.Ser315Thr	Ser315Thr HIGH					2156618_G_C_c.-26C>G
688	2.2.1(Beijing)	Susceptible	Susceptible	Susceptible																2154724_C_A_p.Arg463Leu
689	2.2.1(Beijing)	Resistant	Susceptible	Susceptible		Susceptible	Susceptible													2154724_C_A_p.Arg463Leu, 2155168_C_G_p.Ser315Thr	Ser315Thr HIGH
690	2.2.1(Beijing)	Susceptible	Susceptible	Susceptible																2154724_C_A_p.Arg463Leu
691	4.2.1(Ural)	Susceptible	Susceptible	Susceptible
692	2.2.1(Beijing)	Susceptible	Susceptible	Susceptible																2154724_C_A_p.Arg463Leu
693	4.3.4.2(LAM)	Susceptible	Susceptible	Susceptible
694	4.8(mainly T)	Susceptible	Susceptible	Susceptible
695	4.8(mainly T)	Susceptible	Susceptible	Susceptible
696	2.2.1(Beijing)	Susceptible	Susceptible	Susceptible																2154724_C_A_p.Arg463Leu
697	2.2.1(Beijing)	Susceptible	Susceptible	Susceptible																2154724_C_A_p.Arg463Leu
698	4.3.3(LAM)	Susceptible	Susceptible	Susceptible														1674305_A_G_p.Gln35Arg						2156196_G_A_p.Leu133Leu
699	2.2.1(Beijing)	Resistant	Susceptible	Susceptible		Resistant	Resistant													2154724_C_A_p.Arg463Leu, 2155168_C_G_p.Ser315Thr	Ser315Thr HIGH
700	4.8(mainly T)	Susceptible	Susceptible	Susceptible
701	4.3.3(LAM)	Resistant	Susceptible	Susceptible		Susceptible	Susceptible					1673425_C_T_c.-15C>T	c-15t MODERATE							2155168_C_G_p.Ser315Thr	Ser315Thr HIGH			2156196_G_A_p.Leu133Leu
702	2.2.1(Beijing)	Resistant	Resistant	Resistant		Resistant	Resistant													2154724_C_A_p.Arg463Leu, 2155168_C_G_p.Ser315Thr	Ser315Thr HIGH
703	2.2.1(Beijing)	Resistant	Susceptible	Susceptible		Susceptible	Susceptible													2154724_C_A_p.Arg463Leu, 2155168_C_G_p.Ser315Thr	Ser315Thr HIGH
704	4.8(mainly T)	Susceptible	Susceptible	Susceptible
705	2.2.1(Beijing)	Susceptible	Susceptible	Susceptible																2154724_C_A_p.Arg463Leu
706	2.2.1(Beijing)	Susceptible	Susceptible	Susceptible																2154724_C_A_p.Arg463Leu
707	2.2.1(Beijing)	Resistant	Resistant	Resistant		Susceptible	Susceptible					1673425_C_T_c.-15C>T	c-15t MODERATE							2154724_C_A_p.Arg463Leu, 2155168_C_G_p.Ser315Thr	Ser315Thr HIGH
708	4.3.4.2.1(LAM)	Resistant	Susceptible	Susceptible		Susceptible	Susceptible	2726136_C_T_c.-57C>T	observed among R											2154571_A_G_p.Leu514Pro, 2155525_A_G_p.Val196Ala
709	4.3.3(LAM)	Resistant	Susceptible	Susceptible		Susceptible	Resistant																	2156196_G_A_p.Leu133Leu
710	4.9(H37Rv-like)	Resistant	Susceptible	Susceptible		Susceptible	Susceptible
711	2.2.1(Beijing)	Susceptible	Susceptible	Susceptible																2154724_C_A_p.Arg463Leu
712	4.2.2(Euro-American)	Susceptible	Susceptible	Susceptible
713	2.2.1(Beijing)	Resistant	Susceptible	Susceptible		Susceptible	Susceptible													2154724_C_A_p.Arg463Leu, 2155168_C_G_p.Ser315Thr	Ser315Thr HIGH
714	4.3.3(LAM)	Susceptible	Susceptible	Susceptible								1673432_T_C_c.-8T>C	observed among R											2156196_G_A_p.Leu133Leu
715	4.3.3(LAM)	Resistant	Susceptible	Susceptible		Susceptible	Susceptible					1673425_C_T_c.-15C>T	c-15t MODERATE											2156196_G_A_p.Leu133Leu
716	4.3.3(LAM)	Susceptible	Susceptible	Susceptible																				2156196_G_A_p.Leu133Leu
717	2.2.1(Beijing)	Susceptible	Susceptible	Susceptible																2154724_C_A_p.Arg463Leu
718	4.3.3(LAM)	Susceptible	Susceptible	Susceptible																				2156196_G_A_p.Leu133Leu
719	4.2.1(Ural)	Susceptible	Susceptible	Susceptible
720	2.2.1(Beijing)	Susceptible	Susceptible	Susceptible																2154724_C_A_p.Arg463Leu
721	2.2.1(Beijing)	Susceptible	Susceptible	Susceptible																2154724_C_A_p.Arg463Leu
722	2.2.1(Beijing)	Resistant	Resistant	Resistant		Resistant	Resistant													2154724_C_A_p.Arg463Leu, 2155168_C_G_p.Ser315Thr	Ser315Thr HIGH
723	4.3.3(LAM)	Susceptible	Susceptible	Susceptible																				2156196_G_A_p.Leu133Leu
724	2.2.1(Beijing)	Susceptible	Susceptible	Susceptible																2154724_C_A_p.Arg463Leu
725	2.2.1(Beijing)	Susceptible	Susceptible	Susceptible																2154724_C_A_p.Arg463Leu
726	2.2.1(Beijing)	Resistant	Susceptible	Susceptible		Susceptible	Susceptible													2154724_C_A_p.Arg463Leu, 2155168_C_G_p.Ser315Thr	Ser315Thr HIGH
727	2.2.1(Beijing)	Susceptible	Susceptible	Susceptible																2154724_C_A_p.Arg463Leu
728	4.1.2.1(Haarlem)	Resistant	Susceptible	Susceptible		Susceptible	Susceptible													2155167_G_T_p.Ser315Arg, 2155168_C_G_p.Ser315Thr	Ser315Thr HIGH
729	4.6.2.1(Euro-American)	Susceptible	Susceptible	Susceptible
730	2.2.1(Beijing)	Susceptible	Susceptible	Susceptible																2154724_C_A_p.Arg463Leu
731	2.2.1(Beijing)	Susceptible	Susceptible	Susceptible																2154724_C_A_p.Arg463Leu
732	2.2.1(Beijing)	Resistant	Susceptible	Susceptible		Susceptible	Susceptible													2154724_C_A_p.Arg463Leu, 2155168_C_G_p.Ser315Thr	Ser315Thr HIGH
733	4.3.3(LAM)	Susceptible	Susceptible	Susceptible										1673446_G_A_p.Ala3Thr										2156196_G_A_p.Leu133Leu
734	4.3.3(LAM)	Resistant	Susceptible	Susceptible		Susceptible	Susceptible													2155168_C_G_p.Ser315Thr	Ser315Thr HIGH			2156196_G_A_p.Leu133Leu
735	2.2.1(Beijing)	Susceptible	Susceptible	Susceptible																2154724_C_A_p.Arg463Leu
736	4.1.2.1(Haarlem)	Susceptible	Susceptible	Susceptible
737	4.8(mainly T)	Susceptible	Susceptible	Susceptible																				2156563_C_T_p.Gln10Gln
738	2.2.1(Beijing)	Susceptible	Susceptible	Susceptible								1673432_T_C_c.-8T>C	observed among R							2154724_C_A_p.Arg463Leu
739	2.2.1(Beijing)	Resistant	Susceptible	Susceptible		Susceptible	Susceptible													2154724_C_A_p.Arg463Leu, 2155168_C_G_p.Ser315Thr	Ser315Thr HIGH
740	4.3.3(LAM)	Resistant	Susceptible	Susceptible		Susceptible	Susceptible													2155168_C_G_p.Ser315Thr	Ser315Thr HIGH			2156196_G_A_p.Leu133Leu
741	4.8(mainly T)	Resistant	Susceptible	Susceptible		Resistant	Resistant
742	2.2.1(Beijing)	Resistant	Susceptible	Susceptible		Susceptible	Susceptible					1673425_C_T_c.-15C>T	c-15t MODERATE							2154724_C_A_p.Arg463Leu
743	2.2.1(Beijing)	Resistant	Susceptible	Susceptible		Susceptible	Susceptible													2154724_C_A_p.Arg463Leu, 2155168_C_G_p.Ser315Thr	Ser315Thr HIGH
744	4.3.3(LAM)	Susceptible	Susceptible	Susceptible																				2156196_G_A_p.Leu133Leu
745	4.8(mainly T)	Susceptible	Susceptible	Susceptible
746	2.2.1(Beijing)	Susceptible	Susceptible	Susceptible																2154724_C_A_p.Arg463Leu
747	2.2.1(Beijing)	Susceptible	Susceptible	Susceptible																2154724_C_A_p.Arg463Leu
748	2.2.1(Beijing)	Resistant	Susceptible	Susceptible		Susceptible	Susceptible													2154724_C_A_p.Arg463Leu, 2155168_C_G_p.Ser315Thr	Ser315Thr HIGH
749	2.2.1(Beijing)	Resistant	Susceptible	Susceptible		Susceptible	Susceptible													2154724_C_A_p.Arg463Leu, 2155168_C_G_p.Ser315Thr	Ser315Thr HIGH
750	1.1.3(EAI)	Susceptible	Susceptible	Susceptible																2154724_C_A_p.Arg463Leu
751	4.1.1.3(X-type)	Susceptible	Susceptible	Susceptible
752	1.2.2(EAI)	Susceptible																		2154724_C_A_p.Arg463Leu
753	1.1.2(EAI)	Susceptible	Susceptible	Susceptible	Susceptible															2154724_C_A_p.Arg463Leu
754	3(Delhi-CAS)	Susceptible	Susceptible	Susceptible	Susceptible			2726105_G_A_c.-88G>A												2154724_C_A_p.Arg463Leu
755	1.2.2(EAI)	Susceptible	Susceptible	Susceptible	Susceptible															2154724_C_A_p.Arg463Leu
756	4.3.4.2(LAM)	Resistant	Resistant	Resistant	Susceptible															2155168_C_G_p.Ser315Thr	Ser315Thr HIGH
757	1.2.2(EAI)	Susceptible	Susceptible	Susceptible	Susceptible															2154724_C_A_p.Arg463Leu
758	1.2.2(EAI)	Susceptible	Susceptible	Susceptible	Susceptible															2154724_C_A_p.Arg463Leu
759	1.1.2(EAI)	Susceptible	Susceptible	Susceptible	Susceptible									1673580_T_C_p.Arg47Arg						2154724_C_A_p.Arg463Leu
760	1.1.3(EAI)	Resistant	Susceptible	Susceptible	Susceptible															2154724_C_A_p.Arg463Leu, 2155168_C_G_p.Ser315Thr	Ser315Thr HIGH
761	4.8(mainly T)	Susceptible	Susceptible	Susceptible	Susceptible
762	1.1.3(EAI)	Susceptible	Susceptible	Susceptible	Susceptible															2154724_C_A_p.Arg463Leu
763	4.5(Euro-American)	Susceptible	Susceptible	Susceptible	Susceptible
764	4.9(H37Rv-like)	Resistant	Susceptible	Susceptible	Susceptible															2155168_C_G_p.Ser315Thr	Ser315Thr HIGH
765	1.1.3(EAI)	Susceptible	Susceptible	Susceptible	Susceptible															2154724_C_A_p.Arg463Leu
766	1.1.3(EAI)	Resistant	Susceptible	Susceptible	Susceptible							1673425_C_T_c.-15C>T	c-15t MODERATE					1674782_T_C_p.Ile194Thr	observed among R	2154724_C_A_p.Arg463Leu
767	4(Euro-American)	Resistant	Susceptible	Susceptible	Susceptible							1673393_G_A_c.-47G>A								2155168_C_G_p.Ser315Thr	Ser315Thr HIGH
768	1.1.3(EAI)	Susceptible	Susceptible	Susceptible	Susceptible															2154724_C_A_p.Arg463Leu
769	1.1.3(EAI)	Susceptible	Susceptible	Susceptible																2154724_C_A_p.Arg463Leu
770	2.2.1(Beijing)	Resistant	Susceptible	Susceptible	Susceptible															2154724_C_A_p.Arg463Leu, 2155168_C_G_p.Ser315Thr	Ser315Thr HIGH
771	1.1.2(EAI)	Susceptible	Susceptible	Susceptible																2154724_C_A_p.Arg463Leu
772	1.1.3(EAI)	Susceptible	Resistant	Resistant																2154724_C_A_p.Arg463Leu, 2154726_G_T_p.Ile462Ile
773	1.2.2(EAI)	Susceptible																		2154724_C_A_p.Arg463Leu
774	4.5(Euro-American)	Susceptible	Susceptible	Susceptible
775	1.2.2(EAI)	Susceptible	Susceptible	Susceptible																2154724_C_A_p.Arg463Leu
776	1.1.3(EAI)	Susceptible	Susceptible	Susceptible																2154724_C_A_p.Arg463Leu				2156560_G_C_p.Leu11Leu
777	1.1.3(EAI)	Susceptible	Susceptible	Susceptible																2154724_C_A_p.Arg463Leu
778	1.1.3(EAI)	Susceptible	Susceptible	Susceptible																2154724_C_A_p.Arg463Leu
779	1.1.3(EAI)	Susceptible	Susceptible	Susceptible								1673425_C_T_c.-15C>T	c-15t MODERATE					1674769_G_T_p.Ala190Ser		2154724_C_A_p.Arg463Leu
780	1.1.3(EAI)	Susceptible	Susceptible	Susceptible																2154724_C_A_p.Arg463Leu
781	4.6.2.1(Euro-American)	Susceptible	Susceptible	Susceptible
782	4.1.1.1(X-type)	Susceptible	Susceptible	Susceptible
783	1.1.2(EAI)	Susceptible	Susceptible	Susceptible								1673333_C_G_c.-34G>C								2154724_C_A_p.Arg463Leu
784	3(Delhi-CAS)	Susceptible	Susceptible	Susceptible				2726105_G_A_c.-88G>A												2154724_C_A_p.Arg463Leu
785	1.1.3(EAI)	Susceptible	Susceptible	Susceptible																2154724_C_A_p.Arg463Leu
786	1.1.3(EAI)	Susceptible	Susceptible	Susceptible																2154724_C_A_p.Arg463Leu
787	1.1.3(EAI)	Susceptible	Susceptible	Susceptible																2154724_C_A_p.Arg463Leu
788	1.1.3(EAI)	Susceptible	Susceptible	Susceptible																2154724_C_A_p.Arg463Leu
789	1.1.3(EAI)	Susceptible	Susceptible	Susceptible																2154724_C_A_p.Arg463Leu						2156616_C_G_c.-24G>C
790	2.2.1.1(Beijing)	Susceptible	Susceptible	Susceptible																2154724_C_A_p.Arg463Leu
791	1.2.2(EAI)	Susceptible	Susceptible	Susceptible
792	1.2.2(EAI)	Susceptible	Susceptible	Susceptible																2154724_C_A_p.Arg463Leu
793	1.1.3(EAI)	Susceptible	Susceptible	Susceptible																2154724_C_A_p.Arg463Leu
794	2.2.1(Beijing)	Susceptible	Susceptible	Susceptible																2154724_C_A_p.Arg463Leu
795	1.1.3(EAI)	Susceptible	Susceptible	Susceptible																2154724_C_A_p.Arg463Leu
796	4.1.2.1(Haarlem)	Susceptible	Susceptible	Susceptible
797	2.2.1(Beijing)	Susceptible	Susceptible	Susceptible																2154724_C_A_p.Arg463Leu
798	1.2.2(EAI)	Susceptible	Susceptible	Susceptible																2154724_C_A_p.Arg463Leu
799	2.2.1(Beijing)	Susceptible	Susceptible	Susceptible																2154700_T_A_p.Gln471Leu, 2154724_C_A_p.Arg463Leu
800	1.1.3(EAI)	Susceptible	Susceptible	Susceptible																2154724_C_A_p.Arg463Leu
801	1.1.3(EAI)	Susceptible	Susceptible	Susceptible																2154724_C_A_p.Arg463Leu
802	1.1.3(EAI)	Susceptible	Susceptible	Susceptible																2154724_C_A_p.Arg463Leu
803	1.1.2(EAI)	Susceptible	Susceptible	Susceptible																2154724_C_A_p.Arg463Leu
804	2.2.1.1(Beijing)	Susceptible	Susceptible	Susceptible																2154724_C_A_p.Arg463Leu
805	1.2.1(EAI Manila)	Susceptible	Susceptible	Susceptible										1674162_C_T_p.Gly241Gly						2154724_C_A_p.Arg463Leu
806	1.1.3(EAI)	Susceptible	Susceptible	Susceptible								1673425_C_T_c.-15C>T	c-15t MODERATE							2154724_C_A_p.Arg463Leu
807	1.1.3(EAI)	Susceptible	Susceptible	Susceptible																2154724_C_A_p.Arg463Leu
808	2.2.1(Beijing)	Susceptible	Susceptible	Susceptible																2154724_C_A_p.Arg463Leu
809	1.1.3(EAI)	Susceptible	Susceptible	Susceptible																2154724_C_A_p.Arg463Leu
810	1.1.2(EAI)	Susceptible	Susceptible	Susceptible																2154724_C_A_p.Arg463Leu
811	1.1.3(EAI)	Resistant	Susceptible	Susceptible																2154724_C_A_p.Arg463Leu, 2155168_C_G_p.Ser315Thr	Ser315Thr HIGH
812	2.2.1(Beijing)	Susceptible	Susceptible	Susceptible																2154724_C_A_p.Arg463Leu
813	1.1.3(EAI)	Susceptible	Susceptible	Susceptible																2154724_C_A_p.Arg463Leu
814	1.1.3(EAI)	Susceptible	Susceptible	Susceptible
815	1.1.3(EAI)	Susceptible	Susceptible	Susceptible																2154724_C_A_p.Arg463Leu
816	1.1.3(EAI)	Susceptible	Susceptible	Susceptible																2154724_C_A_p.Arg463Leu
817	1.2.2(EAI)	Susceptible	Susceptible	Susceptible																2154724_C_A_p.Arg463Leu
818	4.1.1.1(X-type)	Susceptible	Susceptible	Susceptible																2154724_C_A_p.Arg463Leu
819	1.1.3(EAI)	Susceptible	Susceptible	Susceptible																2154724_C_A_p.Arg463Leu
820	1.1.3(EAI)	Susceptible	Susceptible	Susceptible																2154724_C_A_p.Arg463Leu
821	3(Delhi-CAS)	Susceptible	Susceptible	Susceptible				2726105_G_A_c.-88G>A												2154724_C_A_p.Arg463Leu
822	3(Delhi-CAS)	Susceptible	Susceptible	Susceptible				2726105_G_A_c.-88G>A												2154724_C_A_p.Arg463Leu
823	1.2.2(EAI)	Susceptible	Susceptible	Susceptible																2154724_C_A_p.Arg463Leu
824	3(Delhi-CAS)	Susceptible	Susceptible	Susceptible				2726105_G_A_c.-88G>A												2154724_C_A_p.Arg463Leu
825	1.1.3(EAI)	Susceptible	Susceptible	Susceptible																2154724_C_A_p.Arg463Leu
826	3(Delhi-CAS)	Susceptible	Susceptible	Susceptible				2726105_G_A_c.-88G>A												2154724_C_A_p.Arg463Leu
827	1.2.2(EAI)	Susceptible	Susceptible	Susceptible																2154724_C_A_p.Arg463Leu
828	1.2.2(EAI)	Susceptible	Resistant	Susceptible																2154345_G_A_p.Pro589Pro, 2154724_C_A_p.Arg463Leu
829	1.1.2(EAI)	Susceptible	Susceptible	Susceptible																2154724_C_A_p.Arg463Leu
830	1.1.3(EAI)	Susceptible	Susceptible	Susceptible																2154724_C_A_p.Arg463Leu
831	1.2.2(EAI)	Susceptible	Susceptible	Susceptible																2154724_C_A_p.Arg463Leu
832	1.1.2(EAI)	Susceptible	Susceptible	Susceptible																2154724_C_A_p.Arg463Leu
833	1.1.3(EAI)	Susceptible	Susceptible	Susceptible																2154724_C_A_p.Arg463Leu
834	1.1.3(EAI)	Susceptible	Susceptible	Susceptible																2154724_C_A_p.Arg463Leu
835	4.1.2.1(Haarlem)	Susceptible	Susceptible	Susceptible
836	1.1.3(EAI)	Resistant	Susceptible	Susceptible																2154724_C_A_p.Arg463Leu, 2155168_C_G_p.Ser315Thr	Ser315Thr HIGH
837	1.2.2(EAI)	Susceptible	Susceptible	Susceptible																2154724_C_A_p.Arg463Leu
838	2.2.1.1(Beijing)	Susceptible	Resistant	Resistant																2154724_C_A_p.Arg463Leu
839	1.2.2(EAI)	Susceptible	Susceptible	Susceptible																2154724_C_A_p.Arg463Leu
840	1.1.3(EAI)	Susceptible	Susceptible	Susceptible																2154724_C_A_p.Arg463Leu
841	1.1.3(EAI)	Susceptible	Susceptible	Susceptible																2154724_C_A_p.Arg463Leu
842	1.2.2(EAI)	Susceptible	Susceptible	Susceptible																2154724_C_A_p.Arg463Leu
843	1.2.2(EAI)	Susceptible	Susceptible	Susceptible																2154724_C_A_p.Arg463Leu
844	1.1.3(EAI)	Susceptible																		2154724_C_A_p.Arg463Leu
845	3(Delhi-CAS)	Susceptible	Susceptible	Susceptible				2726105_G_A_c.-88G>A												2154724_C_A_p.Arg463Leu
846	1.1.3(EAI)	Susceptible	Susceptible	Susceptible																2154724_C_A_p.Arg463Leu
847	2.2.1(Beijing)	Susceptible	Susceptible	Susceptible																2154724_C_A_p.Arg463Leu, 2155168_C_G_p.Ser315Thr	Ser315Thr HIGH
848	4.3.4.2(LAM)	Susceptible	Susceptible	Susceptible
849	3(Delhi-CAS)	Resistant	Susceptible	Susceptible	Susceptible			2726105_G_A_c.-88G>A												2154724_C_A_p.Arg463Leu, 2155168_C_G_p.Ser315Thr	Ser315Thr HIGH
850	3(Delhi-CAS)	Susceptible	Resistant	Resistant				2726105_G_A_c.-88G>A												2154724_C_A_p.Arg463Leu
851	4.1.2.1(Haarlem)	Susceptible
852	4.3.4.2(LAM)	Susceptible	Resistant	Resistant
853	1.2.2(EAI)	Susceptible	Susceptible	Susceptible																2154724_C_A_p.Arg463Leu
854	1.1.3(EAI)	Susceptible	Susceptible	Susceptible																2154724_C_A_p.Arg463Leu
855	4.1.2.1(Haarlem)	Susceptible	Susceptible	Susceptible
856	1.1.3(EAI)	Susceptible	Susceptible	Susceptible																2154724_C_A_p.Arg463Leu
857	1.1.3(EAI)	Susceptible	Susceptible	Susceptible																2154724_C_A_p.Arg463Leu
858	3(Delhi-CAS)	Susceptible	Susceptible	Susceptible				2726105_G_A_c.-88G>A												2154724_C_A_p.Arg463Leu
859	1.1.3(EAI)	Susceptible	Susceptible	Susceptible
860	2.2.1(Beijing)	Susceptible	Susceptible	Susceptible																2154724_C_A_p.Arg463Leu
861	1.2.2(EAI)	Susceptible	Susceptible	Susceptible																2154724_C_A_p.Arg463Leu
862	4.1.2.1(Haarlem)	Susceptible	Susceptible	Susceptible
863	1.1.3(EAI)	Susceptible	Susceptible	Susceptible																2154724_C_A_p.Arg463Leu
864	1.1.3(EAI)	Susceptible	Susceptible	Susceptible																2154724_C_A_p.Arg463Leu
865	1.1.3(EAI)	Susceptible	Susceptible	Susceptible																2154724_C_A_p.Arg463Leu
866	4.1.2.1(Haarlem)	Susceptible	Susceptible	Susceptible
867	3(Delhi-CAS)	Susceptible	Resistant	Resistant				2726105_G_A_c.-88G>A												2154724_C_A_p.Arg463Leu
868	4.1.2.1(Haarlem)	Susceptible	Susceptible	Susceptible
869	1.1.3(EAI)	Susceptible	Susceptible	Susceptible																2154724_C_A_p.Arg463Leu
870	4.1.2.1(Haarlem)	Susceptible	Susceptible	Susceptible
871	1.1.3(EAI)	Susceptible	Susceptible	Susceptible																2154724_C_A_p.Arg463Leu
872	4.8(mainly T)	Susceptible	Susceptible	Susceptible
873	1.1.3(EAI)	Susceptible	Susceptible	Susceptible																2154724_C_A_p.Arg463Leu
874	4.3.4.2(LAM)	Susceptible	Susceptible	Susceptible
875	2.2.1.2(Beijing)	Susceptible	Susceptible	Susceptible																2154724_C_A_p.Arg463Leu
876	1.1.3(EAI)	Susceptible	Susceptible	Susceptible																2154724_C_A_p.Arg463Leu
877	1.2.2(EAI)	Susceptible	Susceptible	Susceptible																2154724_C_A_p.Arg463Leu
878	1.1.3(EAI)	Susceptible	Susceptible	Susceptible																2154724_C_A_p.Arg463Leu
879	1.1.3(EAI)	Susceptible	Susceptible	Susceptible																2154724_C_A_p.Arg463Leu
880	1.1.3(EAI)	Susceptible	Susceptible	Susceptible
881	1.1.3(EAI)	Susceptible	Susceptible	Susceptible																2154724_C_A_p.Arg463Leu
882	1.1.3(EAI)	Susceptible	Susceptible	Susceptible																2154724_C_A_p.Arg463Leu
883	4.1.1.1(X-type)	Susceptible	Susceptible	Susceptible
884	4.3.3(LAM)	Susceptible	Susceptible	Susceptible
885	1.1.3(EAI)	Susceptible	Susceptible	Susceptible																2154724_C_A_p.Arg463Leu
886	1.2.2(EAI)	Susceptible	Susceptible	Susceptible
887	1.1.3(EAI)	Susceptible	Susceptible	Susceptible																2154724_C_A_p.Arg463Leu
888	1.1.3(EAI)	Susceptible	Susceptible	Susceptible																2154724_C_A_p.Arg463Leu
889	1.1.3(EAI)	Susceptible	Susceptible	Susceptible																2154724_C_A_p.Arg463Leu
890	1.1.3(EAI)	Susceptible	Susceptible	Susceptible																2154724_C_A_p.Arg463Leu
891	3(Delhi-CAS)	Susceptible	Susceptible	Susceptible				2726105_G_A_c.-88G>A												2154724_C_A_p.Arg463Leu
892	4.8(mainly T)	Susceptible	Susceptible	Susceptible																2154356_C_T_p.Val586Met
893	4.3.4.1(LAM)	Susceptible	Susceptible	Susceptible
894	3(Delhi-CAS)	Susceptible	Susceptible	Susceptible				2726105_G_A_c.-88G>A												2154724_C_A_p.Arg463Leu
895	1.1.3(EAI)	Susceptible	Susceptible	Susceptible																2154724_C_A_p.Arg463Leu
896	4.3.4.1(LAM)	Susceptible	Susceptible	Susceptible
897	1.1.3(EAI)	Susceptible	Susceptible	Susceptible																2154724_C_A_p.Arg463Leu
898	1.2.2(EAI)	Susceptible	Susceptible	Susceptible																2154724_C_A_p.Arg463Leu
899	1.1.3(EAI)	Susceptible	Susceptible	Susceptible																2154724_C_A_p.Arg463Leu
900	2.2.1.1(Beijing)	Susceptible	Susceptible	Susceptible
901	1.1.3(EAI)	Susceptible	Susceptible	Susceptible																2154724_C_A_p.Arg463Leu
902	1.1.3(EAI)	Susceptible	Susceptible	Susceptible																2154724_C_A_p.Arg463Leu
903	1.1.3(EAI)	Susceptible	Susceptible	Susceptible																2154724_C_A_p.Arg463Leu
904	1.2.2(EAI)	Susceptible	Susceptible	Susceptible																2154724_C_A_p.Arg463Leu
905	3(Delhi-CAS)	Susceptible	Susceptible	Susceptible				2726105_G_A_c.-88G>A												2154724_C_A_p.Arg463Leu
906	1.1.3(EAI)	Susceptible	Susceptible	Susceptible																2154724_C_A_p.Arg463Leu
907	4.3.4.2(LAM)	Susceptible	Susceptible	Susceptible
908	4.3.4.2(LAM)	Susceptible	Susceptible	Susceptible
909	4.3.4.2(LAM)	Susceptible	Susceptible	Susceptible
910	3(Delhi-CAS)	Susceptible	Resistant	Resistant				2726105_G_A_c.-88G>A												2154724_C_A_p.Arg463Leu
911	4.1.2.1(Haarlem)	Susceptible	Susceptible	Susceptible
912	1.1.3(EAI)	Susceptible	Resistant	Resistant																2154724_C_A_p.Arg463Leu
913	4.3.4.1(LAM)	Susceptible	Susceptible	Susceptible																2155168_C_G_p.Ser315Thr	Ser315Thr HIGH
914	1.1.3(EAI)	Susceptible	Susceptible	Susceptible																2154724_C_A_p.Arg463Leu
915	4.1.2.1(Haarlem)	Susceptible	Susceptible	Susceptible
916	1.1.3(EAI)	Susceptible	Susceptible	Susceptible																2154724_C_A_p.Arg463Leu
917	4.1.1.1(X-type)	Susceptible	Susceptible	Susceptible						2726210_T_C_p.Ile6Ile		1673368_A_G_c.-69T>C
918	1.1.3(EAI)	Susceptible	Susceptible	Susceptible																2154724_C_A_p.Arg463Leu
919	4.1.2.1(Haarlem)	Susceptible	Susceptible	Susceptible
920	1.1.3(EAI)	Susceptible	Susceptible	Susceptible																2154724_C_A_p.Arg463Leu
921	1.1.3(EAI)	Susceptible	Susceptible	Susceptible																2154724_C_A_p.Arg463Leu
922	1.1.3(EAI)	Susceptible	Susceptible	Susceptible																2154724_C_A_p.Arg463Leu
923	3(Delhi-CAS)	Susceptible	Susceptible	Susceptible				2726105_G_A_c.-88G>A												2154724_C_A_p.Arg463Leu
924	1.2.2(EAI)	Susceptible	Susceptible	Susceptible																2154724_C_A_p.Arg463Leu
925	1.1.3(EAI)	Susceptible	Susceptible	Susceptible
926	1.1.3(EAI)	Susceptible	Susceptible	Susceptible
927	1.1.3(EAI)	Susceptible	Susceptible	Susceptible																2154724_C_A_p.Arg463Leu
928	2.2.1(Beijing)	Susceptible	Susceptible	Susceptible																2154724_C_A_p.Arg463Leu
929	1.1.3(EAI)	Susceptible	Susceptible	Susceptible																2154724_C_A_p.Arg463Leu
930	1.2.2(EAI)	Susceptible	Susceptible	Susceptible																2154724_C_A_p.Arg463Leu
931	4.1.2.1(Haarlem)	Susceptible	Susceptible	Susceptible
932	4.8(mainly T)	Susceptible	Susceptible	Susceptible
933	4.1.1.3(X-type)	Susceptible	Susceptible	Susceptible
934	1.1.3(EAI)	Susceptible	Susceptible	Susceptible																2154724_C_A_p.Arg463Leu
935	4.8(mainly T)	Susceptible	Susceptible	Susceptible
936	4.3.4.2(LAM)	Susceptible	Susceptible	Susceptible
937	1.1.3(EAI)	Susceptible	Susceptible	Susceptible																2154724_C_A_p.Arg463Leu
938	1.1.3(EAI)	Susceptible	Susceptible	Susceptible																2154724_C_A_p.Arg463Leu
939	1.1.3(EAI)	Susceptible	Susceptible	Susceptible																2154724_C_A_p.Arg463Leu
940	4.1.1.3(X-type)	Susceptible	Susceptible	Susceptible
941	4.4(Euro-American)	Susceptible	Susceptible	Susceptible
942	1.2.2(EAI)	Susceptible	Susceptible	Susceptible	Susceptible															2154724_C_A_p.Arg463Leu
943	2.2.1(Beijing)	Susceptible	Susceptible	Susceptible																2154724_C_A_p.Arg463Leu
944	3(Delhi-CAS)	Susceptible	Susceptible	Susceptible				2726105_G_A_c.-88G>A												2154724_C_A_p.Arg463Leu
945	2.2.1(Beijing)	Susceptible	Susceptible	Susceptible																2154724_C_A_p.Arg463Leu
946	4.1.1.3(X-type)	Susceptible	Susceptible	Susceptible
947	1.1.3(EAI)	Susceptible	Susceptible	Susceptible																2154724_C_A_p.Arg463Leu
948	3(Delhi-CAS)	Susceptible	Susceptible	Susceptible				2726105_G_A_c.-88G>A												2154724_C_A_p.Arg463Leu
949	2.2.1(Beijing)	Susceptible	Susceptible	Susceptible																2154724_C_A_p.Arg463Leu
950	2.2.1(Beijing)	Susceptible	Susceptible	Susceptible																2154724_C_A_p.Arg463Leu
951	1.2.2(EAI)	Susceptible	Susceptible	Susceptible																2154724_C_A_p.Arg463Leu
952	4.8(mainly T)	Susceptible	Susceptible	Susceptible
953	4.8(mainly T)	Susceptible	Susceptible	Susceptible
954	3(Delhi-CAS)	Susceptible	Susceptible	Susceptible				2726105_G_A_c.-88G>A												2154724_C_A_p.Arg463Leu
955	4.8(mainly T)	Susceptible	Susceptible	Susceptible
956	1.1.3(EAI)	Susceptible	Susceptible	Susceptible																2154724_C_A_p.Arg463Leu
957	3.1.2.1(Delhi-CAS)	Susceptible	Susceptible	Susceptible				2726105_G_A_c.-88G>A												2154724_C_A_p.Arg463Leu
958	1.2.2(EAI)	Susceptible	Susceptible	Susceptible																2154724_C_A_p.Arg463Leu
959	1.1.3(EAI)	Susceptible	Susceptible	Susceptible																2154724_C_A_p.Arg463Leu
960	1.1.3(EAI)	Susceptible	Susceptible	Susceptible																2154724_C_A_p.Arg463Leu
961	3(Delhi-CAS)	Susceptible	Susceptible	Susceptible				2726105_G_A_c.-88G>A												2154709_G_A_p.Thr468Ile, 2154724_C_A_p.Arg463Leu
962	1.1.3(EAI)	Susceptible	Susceptible	Susceptible																2154724_C_A_p.Arg463Leu
963	1.1.3(EAI)	Susceptible	Susceptible	Susceptible																2154724_C_A_p.Arg463Leu
964	1.1.3(EAI)	Susceptible	Susceptible	Susceptible																2154362_A_C_p.Phe584Val, 2154724_C_A_p.Arg463Leu, 2155270_G_A_p.Ala281Val
965	2.2.1(Beijing)	Susceptible	Susceptible	Susceptible																2154724_C_A_p.Arg463Leu
966	1.1.3(EAI)	Susceptible	Resistant	Resistant
967	2.2.1(Beijing)	Susceptible	Susceptible	Susceptible																2154724_C_A_p.Arg463Leu
968	1.1.3(EAI)	Susceptible	Susceptible	Susceptible																2154724_C_A_p.Arg463Leu
969	1.1.3(EAI)	Susceptible	Susceptible	Susceptible																2154724_C_A_p.Arg463Leu, 2155740_G_C_p.Gly124Gly
970	2.2.1(Beijing)	Susceptible	Susceptible	Susceptible																2154724_C_A_p.Arg463Leu
971	4.3.4.2(LAM)	Susceptible	Susceptible	Susceptible
972	2.2.1(Beijing)	Susceptible	Resistant	Resistant																2154724_C_A_p.Arg463Leu
973	2.2.1(Beijing)	Susceptible	Susceptible	Susceptible																2154724_C_A_p.Arg463Leu
974	1.2.2(EAI)	Susceptible	Susceptible	Susceptible																2154724_C_A_p.Arg463Leu
975	1.1.3(EAI)	Susceptible	Susceptible	Susceptible																2154724_C_A_p.Arg463Leu
976	1.1.3(EAI)	Susceptible	Susceptible	Susceptible																2154724_C_A_p.Arg463Leu
977	2.2.1(Beijing)	Susceptible	Susceptible	Susceptible																2154724_C_A_p.Arg463Leu
978	1.2.2(EAI)	Susceptible	Susceptible	Susceptible																2154724_C_A_p.Arg463Leu
979	2.2.1.1(Beijing)	Susceptible	Susceptible	Susceptible																2154724_C_A_p.Arg463Leu
980	3(Delhi-CAS)	Susceptible	Susceptible	Susceptible				2726105_G_A_c.-88G>A												2154724_C_A_p.Arg463Leu
981	2.2.1(Beijing)	Susceptible	Resistant	Resistant																2154724_C_A_p.Arg463Leu
982	2.2.1(Beijing)	Susceptible	Resistant	Resistant																2154724_C_A_p.Arg463Leu
983	1.1.3(EAI)	Susceptible	Susceptible	Susceptible																2154724_C_A_p.Arg463Leu
984	1.1.3(EAI)	Susceptible	Susceptible	Susceptible																2154724_C_A_p.Arg463Leu
985	1.2.2(EAI)	Susceptible	Susceptible	Susceptible																2154724_C_A_p.Arg463Leu
986	1.2.2(EAI)	Susceptible	Susceptible	Susceptible																2154724_C_A_p.Arg463Leu
987	1.1.3(EAI)	Susceptible	Susceptible	Susceptible																2154724_C_A_p.Arg463Leu
988	4.1.1.1(X-type)	Susceptible	Susceptible	Susceptible						2726210_T_C_p.Ile6Ile		1673368_A_G_c.-69T>C
989	2.2.1.2(Beijing)	Susceptible	Susceptible	Susceptible																2154724_C_A_p.Arg463Leu
990	4.4.1.2(Euro-American)	Susceptible	Susceptible	Susceptible
991	4.3.4.2(LAM)	Susceptible	Susceptible	Susceptible
992	1.2.2(EAI)	Susceptible	Susceptible	Susceptible
993	2.2.1(Beijing)	Susceptible	Susceptible	Susceptible								1673425_C_T_c.-15C>T	c-15t MODERATE					1674978_C_T_p.Tyr259Tyr		2154724_C_A_p.Arg463Leu, 2155168_C_G_p.Ser315Thr	Ser315Thr HIGH
994	4.1.2.1(Haarlem)	Susceptible	Susceptible	Susceptible
995	1.1.3(EAI)	Susceptible	Susceptible	Susceptible																2154724_C_A_p.Arg463Leu
996	1.1.3(EAI)	Susceptible	Susceptible	Susceptible																2154724_C_A_p.Arg463Leu
997	1.1.3(EAI)	Susceptible	Susceptible	Susceptible																2154724_C_A_p.Arg463Leu
998	1.2.2(EAI)	Susceptible	Susceptible	Susceptible																2154724_C_A_p.Arg463Leu		2156132_G_A_c.-21C>T
999	1.1.3(EAI)	Susceptible	Susceptible	Susceptible																2154724_C_A_p.Arg463Leu
1000	1.1.3(EAI)	Susceptible	Susceptible	Susceptible																2154724_C_A_p.Arg463Leu
1001	1.1.3(EAI)	Susceptible	Susceptible	Susceptible																2154724_C_A_p.Arg463Leu
1002	4.8(mainly T)	Susceptible	Susceptible	Susceptible
1003	1.1.3(EAI)	Susceptible	Susceptible	Susceptible																2154724_C_A_p.Arg463Leu
1004	1.1.3(EAI)	Susceptible	Susceptible	Susceptible																2154724_C_A_p.Arg463Leu
1005	1.2.2(EAI)	Susceptible	Susceptible	Susceptible																2154724_C_A_p.Arg463Leu
1006	1.1.3(EAI)	Susceptible	Susceptible	Susceptible																2154724_C_A_p.Arg463Leu
1007	1.1.3(EAI)	Susceptible	Susceptible	Susceptible																2154724_C_A_p.Arg463Leu				2156211_C_T_p.Val128Ile
1008	1.1.3(EAI)	Susceptible	Susceptible	Susceptible																2154724_C_A_p.Arg463Leu
1009	1.1.3(EAI)	Susceptible																		2154724_C_A_p.Arg463Leu				2156211_C_T_p.Val128Ile
1010	3(Delhi-CAS)	Susceptible	Susceptible	Susceptible				2726105_G_A_c.-88G>A												2154724_C_A_p.Arg463Leu
1011	4.1.2.1(Haarlem)	Susceptible	Susceptible	Susceptible
1012	1.2.2(EAI)	Susceptible	Susceptible	Susceptible																2154724_C_A_p.Arg463Leu
1013	1.1.3(EAI)	Susceptible	Susceptible	Susceptible																2154724_C_A_p.Arg463Leu		2156142_G_A_c.-31C>T
1014	3(Delhi-CAS)	Susceptible	Susceptible	Susceptible				2726105_G_A_c.-88G>A												2154724_C_A_p.Arg463Leu
1015	4.1.2.1(Haarlem)	Susceptible	Susceptible	Susceptible
1016	4.1.2.1(Haarlem)	Susceptible	Susceptible	Susceptible
1017	1.1.3(EAI)	Susceptible	Susceptible	Susceptible																2154724_C_A_p.Arg463Leu
1018	1.1.3(EAI)	Susceptible	Susceptible	Susceptible																2154724_C_A_p.Arg463Leu
1019	4.3.4.2(LAM)	Susceptible	Susceptible	Susceptible
1020	3(Delhi-CAS)	Susceptible	Susceptible	Susceptible				2726105_G_A_c.-88G>A												2154724_C_A_p.Arg463Leu
1021	1.1.2(EAI)	Susceptible	Susceptible	Susceptible																2154724_C_A_p.Arg463Leu
1022	4.8(mainly T)	Susceptible	Susceptible	Susceptible
1023	1.1.2(EAI)	Susceptible	Susceptible	Susceptible																2154724_C_A_p.Arg463Leu
1024	4.3.4.2(LAM)	Susceptible	Resistant	Resistant
1025	4.8(mainly T)	Susceptible	Susceptible	Susceptible
1026	2.2.1(Beijing)	Susceptible	Susceptible	Susceptible																2154724_C_A_p.Arg463Leu
1027	4.1.1.1(X-type)	Susceptible	Susceptible	Susceptible
1028	4.3.3(LAM)	Susceptible	Susceptible	Susceptible
1029	4.3.3(LAM)	Susceptible	Susceptible	Susceptible
1030	4.3.3(LAM)	Susceptible	Susceptible	Susceptible
1031	1.1.3(EAI)	Susceptible	Susceptible	Susceptible																2154724_C_A_p.Arg463Leu
1032	1.1.3(EAI)	Susceptible	Susceptible	Susceptible																2154724_C_A_p.Arg463Leu
1033	3(Delhi-CAS)	Susceptible	Susceptible	Susceptible				2726105_G_A_c.-88G>A												2154724_C_A_p.Arg463Leu
1034	3(Delhi-CAS)	Susceptible	Susceptible	Susceptible				2726105_G_A_c.-88G>A												2154724_C_A_p.Arg463Leu
1035	4.8(mainly T)	Susceptible	Susceptible	Susceptible
1036	4.1.1.1(X-type)	Susceptible	Susceptible	Susceptible						2726210_T_C_p.Ile6Ile		1673368_A_G_c.-69T>C
1037	2.2.1(Beijing)	Susceptible	Susceptible	Susceptible																2154724_C_A_p.Arg463Leu
1038	1.1.3(EAI)	Susceptible	Susceptible	Susceptible																2154724_C_A_p.Arg463Leu		2156142_G_A_c.-31C>T
1039	1.1.3(EAI)	Susceptible	Susceptible	Susceptible																2154724_C_A_p.Arg463Leu		2156142_G_A_c.-31C>T
1040	2.2.1(Beijing)	Susceptible	Susceptible	Susceptible								1673425_C_T_c.-15C>T	c-15t MODERATE							2154724_C_A_p.Arg463Leu
1041	4.2.2(Euro-American)	Susceptible	Susceptible	Susceptible
1042	1.1.3(EAI)	Susceptible	Susceptible	Susceptible																2154724_C_A_p.Arg463Leu
1043	1.1.3(EAI)	Susceptible	Susceptible	Susceptible																2154724_C_A_p.Arg463Leu
1044	1.1.3(EAI)	Susceptible	Susceptible	Susceptible																2154724_C_A_p.Arg463Leu
1045	2.2.1(Beijing)	Susceptible	Susceptible	Susceptible																2154724_C_A_p.Arg463Leu
1046	1.1.3(EAI)	Susceptible	Susceptible	Susceptible																2154724_C_A_p.Arg463Leu
1047	1.1.3(EAI)	Susceptible	Susceptible	Susceptible																2154724_C_A_p.Arg463Leu
1048	1.1.2(EAI)	Susceptible	Susceptible	Susceptible																2154724_C_A_p.Arg463Leu
1049	1.1.2(EAI)	Susceptible	Susceptible	Susceptible																2154724_C_A_p.Arg463Leu
1050	1.1.2(EAI)	Susceptible	Susceptible	Susceptible																2154724_C_A_p.Arg463Leu
1051	1.1.3(EAI)	Susceptible	Susceptible	Susceptible																2154724_C_A_p.Arg463Leu
1052	1.2.2(EAI)	Susceptible	Susceptible	Susceptible																2154724_C_A_p.Arg463Leu
1053	1.1.2(EAI)	Susceptible	Susceptible	Susceptible								1673425_C_T_c.-15C>T	c-15t MODERATE							2154724_C_A_p.Arg463Leu
1054	1.1.3(EAI)	Susceptible	Susceptible	Susceptible																2154724_C_A_p.Arg463Leu
1055	1.1.3(EAI)	Susceptible	Susceptible	Susceptible																2154724_C_A_p.Arg463Leu
1056	1.1.3(EAI)	Susceptible	Susceptible	Susceptible																2154724_C_A_p.Arg463Leu
1057	2.2.1(Beijing)	Susceptible	Susceptible	Susceptible																2154724_C_A_p.Arg463Leu
1058	1.1.3(EAI)	Susceptible	Susceptible	Susceptible																2154724_C_A_p.Arg463Leu
1059	1.1.3(EAI)	Susceptible	Susceptible	Susceptible																2154724_C_A_p.Arg463Leu
1060	1.1.3(EAI)	Susceptible	Susceptible	Susceptible																2154724_C_A_p.Arg463Leu
1061	1.1.3(EAI)	Susceptible	Susceptible	Susceptible																2154724_C_A_p.Arg463Leu
1062	1.2.2(EAI)	Susceptible	Susceptible	Susceptible																2154724_C_A_p.Arg463Leu
1063	1.2.2(EAI)	Susceptible	Susceptible	Susceptible																2154724_C_A_p.Arg463Leu
1064	4.2.2(Euro-American)	Susceptible	Susceptible	Susceptible						2726440_TG_T_p.Val85fs
1065	2.2.1.1(Beijing)	Susceptible	Susceptible	Susceptible																2154724_C_A_p.Arg463Leu
1066	3(Delhi-CAS)	Susceptible	Susceptible	Susceptible				2726105_G_A_c.-88G>A												2154724_C_A_p.Arg463Leu
1067	4.1.1.3(X-type)	Susceptible	Susceptible	Susceptible
1068	3(Delhi-CAS)	Susceptible	Resistant	Resistant				2726105_G_A_c.-88G>A
1069	3(Delhi-CAS)	Susceptible	Susceptible	Susceptible				2726105_G_A_c.-88G>A
1070	1.1.3(EAI)	Susceptible	Susceptible	Susceptible
1071	1.1.3(EAI)	Susceptible	Susceptible	Susceptible
1072	4.1.1.1(X-type)	Susceptible	Susceptible	Susceptible
1073	1.1.3(EAI)	Susceptible	Susceptible	Susceptible																2154724_C_A_p.Arg463Leu
1074	4.9(H37Rv-like)	Susceptible	Resistant	Resistant
1075	2.2.1(Beijing)	Susceptible	Susceptible	Susceptible																2154724_C_A_p.Arg463Leu
1076	1.2.2(EAI)	Susceptible	Susceptible	Susceptible
1077	1.2.2(EAI)	Susceptible	Susceptible	Susceptible																2154724_C_A_p.Arg463Leu
1078	2.2.1(Beijing)	Susceptible	Susceptible	Susceptible																2154724_C_A_p.Arg463Leu
1079	2.2.1(Beijing)	Susceptible	Susceptible	Susceptible																2154724_C_A_p.Arg463Leu
1080	1.1.3(EAI)	Susceptible	Susceptible	Susceptible								1673406_C_T_c.-34C>T								2154724_C_A_p.Arg463Leu
1081	1.2.2(EAI)	Susceptible	Susceptible	Susceptible																2154724_C_A_p.Arg463Leu
1082	1.2.2(EAI)	Susceptible	Susceptible	Susceptible																2154724_C_A_p.Arg463Leu						2156663_C_T_c.-71G>A
1083	4.8(mainly T)	Resistant	Susceptible	Susceptible
1084	1.1.2(EAI)	Resistant	Susceptible	Susceptible	Susceptible															2154724_C_A_p.Arg463Leu
1085	1.1.3(EAI)	Susceptible	Susceptible	Susceptible																2154724_C_A_p.Arg463Leu				2156526_C_T_p.Val23Ile
1086	1.1.3(EAI)	Susceptible	Susceptible	Susceptible																2154724_C_A_p.Arg463Leu
1087	4.3.4.2(LAM)	Susceptible	Susceptible	Susceptible
1088	1.2.2(EAI)	Susceptible	Susceptible	Susceptible																2154724_C_A_p.Arg463Leu
1089	2.2.2(Beijing)	Susceptible	Susceptible	Susceptible																2154724_C_A_p.Arg463Leu
1090	2.2.2(Beijing)	Susceptible	Susceptible	Susceptible																2154724_C_A_p.Arg463Leu
1091	2.2.1(Beijing)	Resistant	Susceptible	Susceptible	Susceptible							1673425_C_T_c.-15C>T	c-15t MODERATE							2154724_C_A_p.Arg463Leu, 2155168_C_G_p.Ser315Thr	Ser315Thr HIGH
1092	1.2.2(EAI)	Susceptible	Susceptible	Susceptible	Susceptible															2154724_C_A_p.Arg463Leu
1093	1.2.2(EAI)	Susceptible	Susceptible	Susceptible
1094	1.1.3(EAI)	Susceptible	Susceptible	Susceptible																2154724_C_A_p.Arg463Leu
1095	1.2.2(EAI)	Susceptible	Susceptible	Susceptible																2154724_C_A_p.Arg463Leu
1096	1.1.3(EAI)	Susceptible	Susceptible	Susceptible
1097	1.2.2(EAI)	Susceptible	Susceptible	Susceptible																2154724_C_A_p.Arg463Leu
1098	1.1.3(EAI)	Susceptible	Susceptible	Susceptible																2154724_C_A_p.Arg463Leu
1099	2.2.1(Beijing)	Resistant	Resistant	Susceptible	Susceptible															2154724_C_A_p.Arg463Leu
1100	1.1.3(EAI)	Susceptible	Susceptible	Susceptible
1101	1.1.3(EAI)	Susceptible	Susceptible	Susceptible																2154724_C_A_p.Arg463Leu
1102	4.3.4.2(LAM)	Susceptible	Susceptible	Susceptible
1103	1.1.3(EAI)	Susceptible	Susceptible	Susceptible																2154724_C_A_p.Arg463Leu
1104	2.2.1(Beijing)	Susceptible	Susceptible	Susceptible																2154724_C_A_p.Arg463Leu
1105	1.1.3(EAI)	Susceptible	Susceptible	Susceptible														1674839_C_T_p.Ala213Val		2154362_A_C_p.Phe584Val, 2154724_C_A_p.Arg463Leu
1106	1.1.3(EAI)	Susceptible	Susceptible	Susceptible																2154724_C_A_p.Arg463Leu
1107	1.1.3(EAI)	Susceptible	Susceptible	Susceptible																2154724_C_A_p.Arg463Leu
1108	1.1.3(EAI)	Susceptible	Susceptible	Susceptible																2154724_C_A_p.Arg463Leu
1109	3(Delhi-CAS)	Susceptible	Resistant	Resistant				2726105_G_A_c.-88G>A												2154724_C_A_p.Arg463Leu
1110	1.1.3(EAI)	Susceptible	Susceptible	Susceptible																2154724_C_A_p.Arg463Leu, 2156090_T_C_p.Ile8Val
1111	2.2.1(Beijing)	Susceptible	Susceptible	Susceptible																2154724_C_A_p.Arg463Leu
1112	1.1.3(EAI)	Susceptible	Susceptible	Susceptible	Susceptible															2154724_C_A_p.Arg463Leu		2156142_G_A_c.-31C>T
1113	1.1.3(EAI)	Susceptible	Susceptible	Susceptible																2154724_C_A_p.Arg463Leu
1114	4.8(mainly T)	Resistant	Susceptible	Susceptible								1673425_C_T_c.-15C>T	c-15t MODERATE
1115	2.2.1(Beijing)	Resistant	Susceptible	Susceptible								1673425_C_T_c.-15C>T	c-15t MODERATE							2154724_C_A_p.Arg463Leu, 2155168_C_G_p.Ser315Thr	Ser315Thr HIGH
1116	2.2.1(Beijing)	Susceptible	Susceptible	Susceptible																2154724_C_A_p.Arg463Leu
1117	2.2.1(Beijing)	Susceptible	Susceptible	Susceptible																2154724_C_A_p.Arg463Leu
1118	1.1.3(EAI)	Susceptible	Susceptible	Susceptible
1119	1.2.2(EAI)	Susceptible	Susceptible	Susceptible																2154724_C_A_p.Arg463Leu
1120	1.2.2(EAI)	Susceptible	Resistant	Resistant																2154724_C_A_p.Arg463Leu
1121	1.1.3(EAI)	Susceptible	Susceptible	Susceptible																2154724_C_A_p.Arg463Leu
1122	1.1.3(EAI)	Susceptible	Susceptible	Susceptible																2154724_C_A_p.Arg463Leu
1123	1.2.2(EAI)	Susceptible	Susceptible	Susceptible																2154724_C_A_p.Arg463Leu
1124	4.3.4.2(LAM)	Susceptible	Resistant	Resistant
1125	1.2.2(EAI)	Susceptible	Susceptible	Susceptible																2154724_C_A_p.Arg463Leu, 2155167_G_T_p.Ser315Arg, 2155168_C_G_p.Ser315Thr	Ser315Thr HIGH
1126	1.1.3(EAI)	Susceptible	Resistant	Resistant																2154724_C_A_p.Arg463Leu
1127	1.1.3(EAI)	Susceptible	Susceptible	Susceptible																2154724_C_A_p.Arg463Leu
1128	1.1.3(EAI)	Susceptible	Susceptible	Susceptible										1674048_G_A_p.Leu203Leu	observed among R					2154362_A_C_p.Phe584Val, 2154724_C_A_p.Arg463Leu
1129	1.1.3(EAI)	Susceptible	Susceptible	Susceptible																2154724_C_A_p.Arg463Leu
1130	4.3.4.2(LAM)	Susceptible	Susceptible	Susceptible
1131	3(Delhi-CAS)	Susceptible	Susceptible	Susceptible				2726105_G_A_c.-88G>A												2154724_C_A_p.Arg463Leu
1132	3(Delhi-CAS)	Susceptible	Susceptible	Susceptible				2726105_G_A_c.-88G>A												2154724_C_A_p.Arg463Leu
1133	1.2.2(EAI)	Susceptible	Susceptible	Susceptible																2154724_C_A_p.Arg463Leu
1134	1.1.3(EAI)	Susceptible	Susceptible	Susceptible																2154724_C_A_p.Arg463Leu
1135	2.2.1(Beijing)	Susceptible	Susceptible	Susceptible																2154724_C_A_p.Arg463Leu
1136	1.1.3(EAI)	Susceptible	Susceptible	Susceptible														1674825_C_T_p.Gly208Gly		2154724_C_A_p.Arg463Leu
1137	2.2.1.1(Beijing)	Susceptible	Susceptible	Susceptible																2154724_C_A_p.Arg463Leu
1138	2.2.1(Beijing)	Susceptible	Susceptible	Susceptible																2154724_C_A_p.Arg463Leu
1139	2.2.1(Beijing)	Susceptible	Resistant	Resistant																2154724_C_A_p.Arg463Leu, 2155168_C_G_p.Ser315Thr	Ser315Thr HIGH
1140	2.2.1(Beijing)	Susceptible	Susceptible	Susceptible										1674182_G_A_p.Ter248Ter						2154724_C_A_p.Arg463Leu, 2155169_T_C_p.Ser315Gly	observed among R
1141	1.1.2(EAI)	Susceptible	Susceptible	Susceptible																2154724_C_A_p.Arg463Leu
1142	1.2.2(EAI)	Susceptible	Susceptible	Susceptible																2154724_C_A_p.Arg463Leu
1143	1.1.3(EAI)	Susceptible	Susceptible	Susceptible																2154724_C_A_p.Arg463Leu
1144	1.1.3(EAI)	Susceptible	Susceptible	Susceptible																2154724_C_A_p.Arg463Leu
1145	1.1.3(EAI)	Susceptible	Susceptible	Susceptible																2154724_C_A_p.Arg463Leu
1146	3(Delhi-CAS)	Susceptible	Susceptible	Susceptible				2726105_G_A_c.-88G>A												2154724_C_A_p.Arg463Leu
1147	2.2.1.1(Beijing)	Susceptible	Susceptible	Susceptible																2154724_C_A_p.Arg463Leu
1148	3(Delhi-CAS)	Susceptible	Susceptible	Susceptible				2726105_G_A_c.-88G>A												2154724_C_A_p.Arg463Leu
1149	3(Delhi-CAS)	Susceptible	Susceptible	Susceptible				2726105_G_A_c.-88G>A												2154724_C_A_p.Arg463Leu
1150	3(Delhi-CAS)	Susceptible	Susceptible	Susceptible				2726105_G_A_c.-88G>A												2154724_C_A_p.Arg463Leu
1151	3(Delhi-CAS)	Susceptible	Susceptible	Susceptible				2726105_G_A_c.-88G>A												2154724_C_A_p.Arg463Leu
1152	2.2.1(Beijing)	Susceptible	Susceptible	Susceptible
1153	1.1.3(EAI)	Susceptible	Susceptible	Susceptible																2154724_C_A_p.Arg463Leu
1154	4.8(mainly T)	Susceptible	Susceptible	Susceptible
1155	1.1.3(EAI)	Susceptible	Susceptible	Susceptible																2154724_C_A_p.Arg463Leu
1156	2.2.1.1(Beijing)	Susceptible	Susceptible	Susceptible																2154724_C_A_p.Arg463Leu
1157	1.1.3(EAI)	Susceptible	Susceptible	Susceptible																2154724_C_A_p.Arg463Leu
1158	1.1.3(EAI)	Susceptible	Susceptible	Susceptible																2154362_A_C_p.Phe584Val, 2154724_C_A_p.Arg463Leu
1159	2.2.1(Beijing)	Susceptible	Susceptible	Susceptible																2154724_C_A_p.Arg463Leu
1160	1.1.2(EAI)	Susceptible	Susceptible	Susceptible																2154724_C_A_p.Arg463Leu
1161	4.1.2(Euro-American)	Susceptible	Susceptible	Susceptible
1162	1.1.3(EAI)	Susceptible	Susceptible	Susceptible																2154724_C_A_p.Arg463Leu
1163	3.1.2.1(Delhi-CAS)	Susceptible	Susceptible	Susceptible				2726105_G_A_c.-88G>A												2154724_C_A_p.Arg463Leu
1164	1.1.3(EAI)	Susceptible	Susceptible	Susceptible																2154724_C_A_p.Arg463Leu
1165	1.1.3(EAI)	Susceptible	Susceptible	Susceptible																2154724_C_A_p.Arg463Leu
1166	4.1.2.1(Haarlem)	Susceptible	Susceptible	Susceptible
1167	4.8(mainly T)	Susceptible	Susceptible	Susceptible
1168	1.1.1(EAI)	Susceptible																		2154724_C_A_p.Arg463Leu
1169	1.1.3(EAI)	Resistant	Resistant	Susceptible														1674393_C_T_p.Asp64Asp		2154724_C_A_p.Arg463Leu, 2155168_C_G_p.Ser315Thr	Ser315Thr HIGH
1170	1.1.3(EAI)	Susceptible	Susceptible	Susceptible																2154724_C_A_p.Arg463Leu
1171	1.1.3(EAI)	Susceptible	Susceptible	Susceptible																2154724_C_A_p.Arg463Leu
1172	2.2.1(Beijing)	Susceptible	Susceptible	Susceptible																2154724_C_A_p.Arg463Leu
1173	2.2.1(Beijing)	Susceptible	Susceptible	Susceptible																2154724_C_A_p.Arg463Leu
1174	2.2.1(Beijing)	Susceptible	Susceptible	Susceptible																2154724_C_A_p.Arg463Leu
1175	1.1.3(EAI)	Susceptible	Susceptible	Susceptible																2154724_C_A_p.Arg463Leu
1176	1.1.3(EAI)	Susceptible	Susceptible	Susceptible																2154724_C_A_p.Arg463Leu
1177	1.1.3(EAI)	Susceptible	Susceptible	Susceptible																2154724_C_A_p.Arg463Leu
1178	1.1.3(EAI)	Susceptible	Susceptible	Susceptible																2154724_C_A_p.Arg463Leu
1179	2.2.1(Beijing)	Susceptible	Susceptible	Susceptible																2154724_C_A_p.Arg463Leu
1180	1.1.3(EAI)	Susceptible	Susceptible	Susceptible																2154724_C_A_p.Arg463Leu
1181	1.1.3(EAI)	Susceptible	Susceptible	Susceptible																2154724_C_A_p.Arg463Leu
1182	1.1.3(EAI)	Susceptible	Susceptible	Susceptible																2154724_C_A_p.Arg463Leu
1183	2.2.1(Beijing)	Susceptible	Susceptible	Susceptible
1184	1.2.2(EAI)	Susceptible	Susceptible	Susceptible																2154724_C_A_p.Arg463Leu
1185	1.2.2(EAI)	Susceptible	Susceptible	Susceptible																2154724_C_A_p.Arg463Leu
1186	1.1.3(EAI)	Susceptible	Susceptible	Susceptible																2154724_C_A_p.Arg463Leu
1187	3(Delhi-CAS)	Susceptible	Susceptible	Susceptible				2726105_G_A_c.-88G>A												2154724_C_A_p.Arg463Leu
1188	1.1.3(EAI)	Susceptible	Susceptible	Susceptible																2154724_C_A_p.Arg463Leu
1189	3(Delhi-CAS)	Susceptible	Susceptible	Susceptible				2726105_G_A_c.-88G>A												2154354_C_T_p.Val586Val, 2154724_C_A_p.Arg463Leu
1190	3(Delhi-CAS)	Susceptible	Susceptible	Susceptible				2726105_G_A_c.-88G>A												2154724_C_A_p.Arg463Leu
1191	2.2.1(Beijing)	Susceptible	Susceptible	Susceptible																2154724_C_A_p.Arg463Leu
1192	4.1.2.1(Haarlem)	Susceptible	Susceptible	Susceptible
1193	1.2.2(EAI)	Susceptible	Susceptible	Susceptible																2154724_C_A_p.Arg463Leu
1194	1.2.2(EAI)	Susceptible	Susceptible	Susceptible																2154724_C_A_p.Arg463Leu
1195	4.5(Euro-American)	Susceptible	Susceptible	Susceptible
1196	1.2.2(EAI)	Susceptible																		2154724_C_A_p.Arg463Leu
1197	1.1.3(EAI)	Susceptible	Susceptible	Susceptible																2154724_C_A_p.Arg463Leu
1198	1.1.3(EAI)	Susceptible	Susceptible	Susceptible																2154724_C_A_p.Arg463Leu		2156146_T_C_c.-35A>G
1199	4.8(mainly T)	Susceptible	Susceptible	Susceptible
1200	4.1.1.3(X-type)	Susceptible	Susceptible	Susceptible
1201	1.1.3(EAI)	Susceptible	Resistant	Resistant																2154724_C_A_p.Arg463Leu				2156570_G_A_p.Ala8Val
1202	1.1.3(EAI)	Susceptible	Susceptible	Susceptible																2154724_C_A_p.Arg463Leu
1203	1.1.3(EAI)	Susceptible	Susceptible	Susceptible																2154362_A_C_p.Phe584Val, 2154689_T_C_p.Thr475Ala, 2154724_C_A_p.Arg463Leu
1204	1.1.3(EAI)	Susceptible	Resistant	Resistant																2154724_C_A_p.Arg463Leu				2156570_G_A_p.Ala8Val
1205	1.1.3(EAI)	Resistant	Susceptible	Susceptible																2154724_C_A_p.Arg463Leu, 2155168_C_G_p.Ser315Thr	Ser315Thr HIGH
1206	4.1.1.3(X-type)	Susceptible	Susceptible	Susceptible																2156096_G_A_p.Pro6Ser
1207	1.2.2(EAI)	Susceptible	Susceptible	Susceptible																2154724_C_A_p.Arg463Leu
1208	1.1.3(EAI)	Susceptible	Susceptible	Susceptible																2154724_C_A_p.Arg463Leu
1209	4.8(mainly T)	Susceptible	Resistant	Resistant														1674299_G_A_p.Gly33Asp
1210	3(Delhi-CAS)	Susceptible	Resistant	Susceptible				2726105_G_A_c.-88G>A												2154724_C_A_p.Arg463Leu
1211	3(Delhi-CAS)	Susceptible	Susceptible	Susceptible				2726105_G_A_c.-88G>A												2154724_C_A_p.Arg463Leu
1212	1.1.3(EAI)	Susceptible	Susceptible	Susceptible																2154724_C_A_p.Arg463Leu
1213	1.1.3(EAI)	Susceptible	Susceptible	Susceptible																2154724_C_A_p.Arg463Leu
1214	4.1.2.1(Haarlem)	Susceptible	Susceptible	Susceptible
1215	2.2.1(Beijing)	Susceptible	Susceptible	Susceptible						2726636_G_A_p.Ser148Ser										2154724_C_A_p.Arg463Leu
1216	1.1.3(EAI)	Susceptible	Susceptible	Susceptible																2154724_C_A_p.Arg463Leu
1217	2.2.1(Beijing)	Susceptible	Susceptible	Susceptible						2726636_G_A_p.Ser148Ser										2154724_C_A_p.Arg463Leu
1218	1.1.3(EAI)	Susceptible	Susceptible	Susceptible																2154724_C_A_p.Arg463Leu
1219	4.3.3(LAM)	Susceptible	Susceptible	Susceptible
1220	3.1.2.1(Delhi-CAS)	Susceptible	Susceptible	Susceptible				2726105_G_A_c.-88G>A												2154724_C_A_p.Arg463Leu
1221	1.2.2(EAI)	Susceptible	Susceptible	Susceptible																2154724_C_A_p.Arg463Leu
1222	2.2.1(Beijing)	Susceptible	Susceptible	Susceptible																2154724_C_A_p.Arg463Leu
1223	1.2.2(EAI)	Susceptible	Susceptible	Susceptible																2154724_C_A_p.Arg463Leu
1224	1.1.3(EAI)	Susceptible	Susceptible	Susceptible								1673406_C_T_c.-34C>T								2154724_C_A_p.Arg463Leu
1225	4.3.3(LAM)	Susceptible	Susceptible	Susceptible
1226	2.2.1(Beijing)	Susceptible	Susceptible	Susceptible																2154724_C_A_p.Arg463Leu
1227	4.8(mainly T)	Susceptible	Susceptible	Susceptible
1228	1.1.3(EAI)	Susceptible	Susceptible	Susceptible																2154724_C_A_p.Arg463Leu		2156142_G_A_c.-31C>T
1229	1.1.3(EAI)	Susceptible																		2154724_C_A_p.Arg463Leu, 2155168_C_G_p.Ser315Thr	Ser315Thr HIGH
1230	1.1.3(EAI)	Susceptible	Susceptible	Susceptible																2154724_C_A_p.Arg463Leu
1231	1.1.3(EAI)	Susceptible	Susceptible	Susceptible																2154724_C_A_p.Arg463Leu
1232	4.1.2.1(Haarlem)	Susceptible	Susceptible	Susceptible
1233	4.1.2.1(Haarlem)	Susceptible	Resistant	Resistant
1234	4.1.2.1(Haarlem)	Susceptible	Susceptible	Susceptible
1235	1.1.3(EAI)	Susceptible	Susceptible	Susceptible																2154724_C_A_p.Arg463Leu
1236	1.1.3(EAI)	Susceptible	Susceptible	Susceptible																2154724_C_A_p.Arg463Leu
1237	3(Delhi-CAS)	Susceptible	Susceptible	Susceptible				2726105_G_A_c.-88G>A												2154724_C_A_p.Arg463Leu
1238	3(Delhi-CAS)	Susceptible	Susceptible	Susceptible				2726105_G_A_c.-88G>A												2154724_C_A_p.Arg463Leu
1239	1.1.3(EAI)	Susceptible	Susceptible	Susceptible																2154724_C_A_p.Arg463Leu
1240	4.3.4.2(LAM)	Susceptible	Resistant	Susceptible
1241	1.1.3(EAI)	Susceptible	Susceptible	Susceptible																2154724_C_A_p.Arg463Leu
1242	4.4.1.1(S-type)	Susceptible	Susceptible	Susceptible
1243	2.2.1(Beijing)	Resistant	Susceptible	Susceptible																2154724_C_A_p.Arg463Leu, 2155168_C_G_p.Ser315Thr	Ser315Thr HIGH
1244	2.2.1.1(Beijing)	Susceptible	Susceptible	Susceptible																2154724_C_A_p.Arg463Leu
1245	4.1.1.3(X-type)	Susceptible	Susceptible	Susceptible
1246	4.8(mainly T)	Susceptible	Susceptible	Susceptible																2154336_A_G_p.Asp592Asp
1247	4.8(mainly T)	Susceptible	Resistant	Resistant
1248	4.1.1.3(X-type)	Susceptible	Susceptible	Susceptible
1249	1.2.2(EAI)	Susceptible	Susceptible	Susceptible																2154724_C_A_p.Arg463Leu						2156677_G_A_c.-85C>T
1250	2.2.1(Beijing)	Susceptible	Susceptible	Susceptible																2154724_C_A_p.Arg463Leu
1251	3(Delhi-CAS)	Resistant	Susceptible	Susceptible				2726105_G_A_c.-88G>A				1673425_C_T_c.-15C>T	c-15t MODERATE							2154724_C_A_p.Arg463Leu, 2155168_C_G_p.Ser315Thr	Ser315Thr HIGH
1252	2.2.1.2(Beijing)	Susceptible	Susceptible	Susceptible																2154724_C_A_p.Arg463Leu
1253	2.2.1(Beijing)	Susceptible	Susceptible	Susceptible																2154724_C_A_p.Arg463Leu
1254	4.2.2(Euro-American)	Resistant	Susceptible	Susceptible						2726410_A_G_p.Asp73Gly		1673425_C_T_c.-15C>T	c-15t MODERATE
1255	4.3.4.2(LAM)	Susceptible	Susceptible	Susceptible
1256	2.2.1(Beijing)	Susceptible	Susceptible	Susceptible																2154724_C_A_p.Arg463Leu
1257	2.2.1(Beijing)	Susceptible	Susceptible	Susceptible																2154724_C_A_p.Arg463Leu
1258	3(Delhi-CAS)	Resistant	Susceptible	Susceptible				2726105_G_A_c.-88G>A												2155168_C_G_p.Ser315Thr	Ser315Thr HIGH
1259	4.2.2(Euro-American)	Susceptible	Susceptible	Susceptible
1260	4.9(H37Rv-like)	Resistant	Susceptible	Susceptible	Susceptible
1261	1.1.3(EAI)	Susceptible	Susceptible	Susceptible																2154724_C_A_p.Arg463Leu
1262	4.2.2(Euro-American)	Susceptible	Susceptible	Susceptible
1263	1.1.3(EAI)	Susceptible	Susceptible	Susceptible																2154724_C_A_p.Arg463Leu
1264	1.1.3(EAI)	Susceptible	Susceptible	Susceptible																2154724_C_A_p.Arg463Leu
1265	3(Delhi-CAS)	Susceptible	Susceptible	Susceptible				2726105_G_A_c.-88G>A												2154724_C_A_p.Arg463Leu
1266	1.2.2(EAI)	Susceptible	Susceptible	Susceptible																2154724_C_A_p.Arg463Leu
1267	3(Delhi-CAS)	Susceptible	Susceptible	Susceptible				2726105_G_A_c.-88G>A												2154724_C_A_p.Arg463Leu
1268	1.1.3(EAI)	Susceptible	Susceptible	Susceptible
1269	3.1.2(Delhi-CAS)	Susceptible	Susceptible	Susceptible				2726105_G_A_c.-88G>A												2154724_C_A_p.Arg463Leu
1270	3.1.2.1(Delhi-CAS)	Susceptible	Susceptible	Susceptible				2726105_G_A_c.-88G>A												2154724_C_A_p.Arg463Leu, 2155375_A_C_p.Val246Gly
1271	1.2.2(EAI)	Susceptible	Susceptible	Susceptible																2154724_C_A_p.Arg463Leu
1272	2.2.1(Beijing)	Susceptible	Susceptible	Susceptible																2154724_C_A_p.Arg463Leu
1273	1.1.3(EAI)	Susceptible	Susceptible	Susceptible										1673538_G_A_p.Gln33Gln						2154724_C_A_p.Arg463Leu		2156142_G_A_c.-31C>T
1274	1.1.3(EAI)	Susceptible	Susceptible	Susceptible																2154724_C_A_p.Arg463Leu
1275	2.2.1(Beijing)	Resistant	Susceptible	Susceptible	Susceptible															2154724_C_A_p.Arg463Leu, 2155168_C_G_p.Ser315Thr	Ser315Thr HIGH
1276	3(Delhi-CAS)	Susceptible	Susceptible	Susceptible				2726105_G_A_c.-88G>A												2154724_C_A_p.Arg463Leu
1277	1.1.3(EAI)	Resistant	Susceptible	Susceptible																2154724_C_A_p.Arg463Leu, 2155168_C_G_p.Ser315Thr	Ser315Thr HIGH
1278	3(Delhi-CAS)	Susceptible	Susceptible	Susceptible				2726105_G_A_c.-88G>A												2154724_C_A_p.Arg463Leu
1279	3(Delhi-CAS)	Susceptible	Susceptible	Susceptible				2726105_G_A_c.-88G>A												2154724_C_A_p.Arg463Leu
1280	1.2.2(EAI)	Susceptible	Susceptible	Susceptible						2726457_A_G_p.Ser89Gly										2154724_C_A_p.Arg463Leu
1281	3(Delhi-CAS)	Susceptible	Susceptible	Susceptible				2726105_G_A_c.-88G>A												2154724_C_A_p.Arg463Leu
1282	4.3.2(LAM)	Susceptible	Susceptible	Susceptible
1283	1.1.3(EAI)	Susceptible	Susceptible	Susceptible																2154724_C_A_p.Arg463Leu
1284	3.1.2.2(Delhi-CAS)	Susceptible	Susceptible	Susceptible																2154724_C_A_p.Arg463Leu
1285	4.3.4.2(LAM)	Susceptible	Susceptible	Susceptible
1286	2.2.1.2(Beijing)	Susceptible	Susceptible	Susceptible																2154724_C_A_p.Arg463Leu
1287	1.1.3(EAI)	Susceptible	Susceptible	Susceptible																2154724_C_A_p.Arg463Leu
1288	1.1.3(EAI)	Susceptible	Susceptible	Susceptible																2154724_C_A_p.Arg463Leu
1289	1.1.3(EAI)	Susceptible	Susceptible	Susceptible																2154724_C_A_p.Arg463Leu
1290	1.1.3(EAI)	Susceptible	Susceptible	Susceptible	Susceptible															2154724_C_A_p.Arg463Leu
1291	4.5(Euro-American)	Susceptible	Susceptible	Susceptible	Susceptible
1292	1.1.3(EAI)	Susceptible	Susceptible	Susceptible	Susceptible															2154724_C_A_p.Arg463Leu
1293	2.2.1.2(Beijing)	Susceptible	Susceptible	Susceptible	Susceptible															2154724_C_A_p.Arg463Leu
1294	4.1.1.1(X-type)	Resistant	Susceptible	Susceptible	Susceptible															2155168_C_G_p.Ser315Thr, 2155617_A_G_p.Ile165Ile	Ser315Thr HIGH
1295	2.2.1(Beijing)	Resistant	Susceptible	Susceptible	Susceptible							1673425_C_T_c.-15C>T	c-15t MODERATE							2154724_C_A_p.Arg463Leu
1296	2.2.1(Beijing)	Resistant	Susceptible	Susceptible	Susceptible							1673425_C_T_c.-15C>T	c-15t MODERATE							2154724_C_A_p.Arg463Leu
1297	1.1.3(EAI)	Susceptible	Susceptible	Susceptible	Susceptible															2154724_C_A_p.Arg463Leu
1298	3(Delhi-CAS)	Resistant	Susceptible	Susceptible	Susceptible			2726105_G_A_c.-88G>A												2154724_C_A_p.Arg463Leu, 2155168_C_G_p.Ser315Thr	Ser315Thr HIGH
1299	1.1.3(EAI)	Resistant	Susceptible	Susceptible	Susceptible															2154724_C_A_p.Arg463Leu, 2155168_C_G_p.Ser315Thr	Ser315Thr HIGH
1300	1.2.2(EAI)	Susceptible	Susceptible	Susceptible	Susceptible															2154724_C_A_p.Arg463Leu
1301	1.1.3(EAI)	Resistant	Susceptible	Susceptible	Susceptible															2154724_C_A_p.Arg463Leu, 2155168_C_G_p.Ser315Thr	Ser315Thr HIGH
1302	3(Delhi-CAS)	Susceptible	Susceptible	Susceptible	Susceptible			2726105_G_A_c.-88G>A												2154724_C_A_p.Arg463Leu
1303	1.2.2(EAI)	Susceptible	Susceptible	Susceptible	Susceptible															2154724_C_A_p.Arg463Leu
1304	3(Delhi-CAS)	Susceptible	Susceptible	Susceptible	Susceptible			2726105_G_A_c.-88G>A												2154724_C_A_p.Arg463Leu
1305	2.2.1(Beijing)	Resistant	Susceptible	Susceptible	Susceptible							1673425_C_T_c.-15C>T	c-15t MODERATE							2154724_C_A_p.Arg463Leu
1306	2.2.1(Beijing)	Susceptible	Susceptible	Susceptible	Susceptible															2154724_C_A_p.Arg463Leu
1307	2.2.1(Beijing)	Susceptible	Susceptible	Susceptible	Susceptible															2154700_T_A_p.Gln471Leu, 2154724_C_A_p.Arg463Leu
1308	2.2.1(Beijing)	Susceptible	Susceptible	Susceptible	Susceptible															2154700_T_A_p.Gln471Leu, 2154724_C_A_p.Arg463Leu
1309	2.2.1(Beijing)	Susceptible	Susceptible	Susceptible	Susceptible															2154724_C_A_p.Arg463Leu
1310	1.2.2(EAI)	Resistant	Susceptible	Susceptible	Susceptible							1673425_C_T_c.-15C>T	c-15t MODERATE							2154724_C_A_p.Arg463Leu
1311	1.1.3(EAI)	Susceptible	Susceptible	Susceptible	Susceptible															2154724_C_A_p.Arg463Leu
1312	1.1.3(EAI)	Susceptible	Susceptible	Susceptible																2154724_C_A_p.Arg463Leu
1313	1.1.3(EAI)	Susceptible	Susceptible	Susceptible										1673994_C_T_p.Tyr185Tyr						2154724_C_A_p.Arg463Leu
1314	4.3.4.2(LAM)	Resistant	Susceptible	Susceptible	Susceptible															2155168_C_G_p.Ser315Thr	Ser315Thr HIGH
1315	3(Delhi-CAS)	Resistant	Susceptible	Susceptible	Susceptible			2726105_G_A_c.-88G>A												2154724_C_A_p.Arg463Leu, 2155625_C_T_p.Asp163Asn
1316	4.3.4.2(LAM)	Resistant	Susceptible	Susceptible																2155168_C_G_p.Ser315Thr	Ser315Thr HIGH
1317	1.1.2(EAI)	Resistant	Susceptible	Susceptible																2154724_C_A_p.Arg463Leu, 2155168_C_G_p.Ser315Thr	Ser315Thr HIGH
1318	1.2.2(EAI)	Susceptible	Susceptible	Susceptible																2154724_C_A_p.Arg463Leu
1319	2.2.1(Beijing)	Resistant	Susceptible	Susceptible	Susceptible															2154724_C_A_p.Arg463Leu, 2155168_C_G_p.Ser315Thr	Ser315Thr HIGH
1320	4.3.4.2(LAM)	Resistant	Susceptible	Susceptible																2155168_C_G_p.Ser315Thr	Ser315Thr HIGH
1321	4.3.4.2(LAM)	Resistant	Susceptible	Susceptible																2155168_C_G_p.Ser315Thr	Ser315Thr HIGH
1322	1.2.2(EAI)	Susceptible	Susceptible	Susceptible																2154724_C_A_p.Arg463Leu
1323	4.1.2.1(Haarlem)	Susceptible	Susceptible	Susceptible
1324	4.3.3(LAM)	Resistant	Susceptible	Susceptible																2155168_C_G_p.Ser315Thr	Ser315Thr HIGH			2156196_G_A_p.Leu133Leu
1325	1.1.3(EAI)	Susceptible	Susceptible	Susceptible																2154724_C_A_p.Arg463Leu
1326	2.2.1(Beijing)	Susceptible	Resistant	Resistant																2154724_C_A_p.Arg463Leu
1327	2.2.1.2(Beijing)	Resistant	Susceptible	Susceptible	Susceptible			2726145_G_A_c.-48G>A	observed among R											2154724_C_A_p.Arg463Leu, 2155606_C_A_p.Gly169Val
1328	4(Euro-American)	Resistant	Susceptible	Susceptible	Susceptible							1673393_G_A_c.-47G>A								2155168_C_G_p.Ser315Thr	Ser315Thr HIGH
1329	4.3.4.1(LAM)	Resistant	Susceptible	Susceptible																2155168_C_G_p.Ser315Thr	Ser315Thr HIGH
1330	1.2.2(EAI)	Resistant	Susceptible	Susceptible	Susceptible															2154724_C_A_p.Arg463Leu, 2155168_C_G_p.Ser315Thr	Ser315Thr HIGH
1331	1.1.3(EAI)	Susceptible	Susceptible	Susceptible																2154724_C_A_p.Arg463Leu
1332	2.2.1(Beijing)	Resistant	Susceptible	Susceptible	Susceptible															2154724_C_A_p.Arg463Leu, 2155168_C_G_p.Ser315Thr	Ser315Thr HIGH
1333	2.2.1(Beijing)	Resistant	Susceptible	Susceptible	Susceptible			2726119_G_A_c.-74G>A	observed among R											2154724_C_A_p.Arg463Leu, 2155653_C_CA_p.Lys153fs	observed among R
1334	1.2.2(EAI)	Resistant	Susceptible	Susceptible	Susceptible															2154724_C_A_p.Arg463Leu
1335	1.2.2(EAI)	Resistant	Susceptible	Susceptible																2154724_C_A_p.Arg463Leu
1336	3(Delhi-CAS)	Resistant	Susceptible	Susceptible				2726105_G_A_c.-88G>A												2154724_C_A_p.Arg463Leu, 2155168_C_G_p.Ser315Thr	Ser315Thr HIGH
1337	2.2.1(Beijing)	Resistant	Resistant	Resistant	Susceptible															2154724_C_A_p.Arg463Leu, 2155168_C_G_p.Ser315Thr	Ser315Thr HIGH
1338	4.9(H37Rv-like)	Resistant	Susceptible	Susceptible																2155168_C_G_p.Ser315Thr	Ser315Thr HIGH
1339	1.1.3(EAI)	Susceptible	Susceptible	Susceptible																2154724_C_A_p.Arg463Leu
1340	1.1.3(EAI)	Susceptible	Susceptible	Susceptible																2154724_C_A_p.Arg463Leu
1341	4.1.2(Euro-American)	Susceptible	Susceptible	Susceptible
1342	4.1.2(Euro-American)	Susceptible	Susceptible	Susceptible
1343	3(Delhi-CAS)	Resistant	Susceptible	Susceptible	Susceptible			2726105_G_A_c.-88G>A												2154724_C_A_p.Arg463Leu, 2155168_C_G_p.Ser315Thr	Ser315Thr HIGH
1344	4.1.1.1(X-type)	Resistant	Resistant	Resistant	Susceptible															2155168_C_G_p.Ser315Thr, 2155289_T_C_p.Thr275Ala	Ser315Thr HIGH
1345	3(Delhi-CAS)	Susceptible	Susceptible	Susceptible				2726105_G_A_c.-88G>A												2154724_C_A_p.Arg463Leu
1346	1.1.3(EAI)	Susceptible	Susceptible	Susceptible														1674825_C_T_p.Gly208Gly		2154724_C_A_p.Arg463Leu
1347	3(Delhi-CAS)	Susceptible	Susceptible	Susceptible				2726105_G_A_c.-88G>A												2154724_C_A_p.Arg463Leu
1348	1.1.3(EAI)	Susceptible	Susceptible	Susceptible																2154362_A_C_p.Phe584Val, 2154724_C_A_p.Arg463Leu
1349	1.1.3(EAI)	Susceptible	Resistant	Resistant																2154724_C_A_p.Arg463Leu
1350	1.1.3(EAI)	Susceptible	Susceptible	Susceptible																2154724_C_A_p.Arg463Leu
1351	1.1.3(EAI)	Susceptible										1673406_C_T_c.-34C>T								2154724_C_A_p.Arg463Leu
1352	1.1.3(EAI)	Susceptible	Susceptible	Susceptible																2154724_C_A_p.Arg463Leu
1353	1.1.3(EAI)	Susceptible	Susceptible	Susceptible																2154724_C_A_p.Arg463Leu
1354	1.1.3(EAI)	Susceptible	Susceptible	Susceptible																2154724_C_A_p.Arg463Leu
1355	1.2.2(EAI)	Susceptible	Susceptible	Susceptible																2154724_C_A_p.Arg463Leu
1356	1.1.3(EAI)	Susceptible	Susceptible	Susceptible																2154724_C_A_p.Arg463Leu
1357	4.3.4.1(LAM)	Resistant	Susceptible	Susceptible	Susceptible															2155168_C_G_p.Ser315Thr	Ser315Thr HIGH
1358	1.1.3(EAI)	Resistant	Susceptible	Susceptible																2154724_C_A_p.Arg463Leu, 2155168_C_G_p.Ser315Thr	Ser315Thr HIGH
1359	1.2.2(EAI)	Susceptible	Susceptible	Susceptible																2154724_C_A_p.Arg463Leu
1360	1.2.2(EAI)	Susceptible	Susceptible	Susceptible																2154724_C_A_p.Arg463Leu
1361	1.1.3(EAI)	Susceptible	Susceptible	Susceptible																2154724_C_A_p.Arg463Leu
1362	2.2.1.1(Beijing)	Susceptible	Susceptible	Susceptible																2154724_C_A_p.Arg463Leu
1363	1.1.2(EAI)	Susceptible	Susceptible	Susceptible																2154724_C_A_p.Arg463Leu
1364	3(Delhi-CAS)	Susceptible	Susceptible	Susceptible				2726105_G_A_c.-88G>A												2154724_C_A_p.Arg463Leu
1365	1.2.2(EAI)	Susceptible	Susceptible	Susceptible																2154724_C_A_p.Arg463Leu
1366	1.1.3(EAI)	Susceptible	Susceptible	Susceptible																2154581_C_A_p.Asp511Tyr, 2154724_C_A_p.Arg463Leu
1367	2.2.1.2(Beijing)	Susceptible	Susceptible	Susceptible																2154724_C_A_p.Arg463Leu
1368	1.2.2(EAI)	Susceptible	Susceptible	Susceptible																2154724_C_A_p.Arg463Leu
1369	4.3.4.2(LAM)	Susceptible	Susceptible	Susceptible
1370	1.1.3(EAI)	Susceptible	Susceptible	Susceptible																2154724_C_A_p.Arg463Leu
1371	1.1.3(EAI)	Susceptible	Susceptible	Susceptible																2154724_C_A_p.Arg463Leu
1372	4.1.1.3(X-type)	Susceptible	Susceptible	Susceptible
1373	2.2.1(Beijing)	Susceptible	Susceptible	Susceptible																2154724_C_A_p.Arg463Leu
1374	2.2.1(Beijing)	Susceptible	Susceptible	Susceptible																2154724_C_A_p.Arg463Leu
1375	1.2.2(EAI)	Susceptible	Susceptible	Susceptible																2154724_C_A_p.Arg463Leu
1376	2.2.1(Beijing)	Susceptible	Susceptible	Susceptible								1673327_A_C_c.-28T>G								2154724_C_A_p.Arg463Leu
1377	1.1.3(EAI)	Resistant			Susceptible							1673425_C_T_c.-15C>T	c-15t MODERATE					1674263_T_C_p.Ile21Thr	observed among R	2154724_C_A_p.Arg463Leu
1378	4.8(mainly T)	Resistant	Susceptible	Susceptible	Susceptible															2155168_C_G_p.Ser315Thr	Ser315Thr HIGH
1379	4.1.2.1(Haarlem)	Resistant	Susceptible	Susceptible																2155168_C_G_p.Ser315Thr	Ser315Thr HIGH
1380	1.2.2(EAI)	Susceptible	Susceptible	Susceptible																2154724_C_A_p.Arg463Leu
1381	4.1.2.1(Haarlem)	Susceptible	Resistant	Resistant
1382	1.1.3(EAI)	Resistant	Susceptible	Susceptible																2154724_C_A_p.Arg463Leu, 2155168_C_G_p.Ser315Thr	Ser315Thr HIGH
1383	4.8(mainly T)	Resistant	Susceptible	Susceptible																2155168_C_G_p.Ser315Thr	Ser315Thr HIGH
1384	1.2.2(EAI)	Resistant																		2154724_C_A_p.Arg463Leu, 2155168_C_G_p.Ser315Thr	Ser315Thr HIGH
1385	2.2.1.2(Beijing)	Susceptible	Susceptible	Susceptible																2154724_C_A_p.Arg463Leu
1386	1.1.3(EAI)	Susceptible	Susceptible	Susceptible																2154724_C_A_p.Arg463Leu
1387	2.2.1(Beijing)	Resistant	Susceptible	Susceptible								1673425_C_T_c.-15C>T	c-15t MODERATE							2154724_C_A_p.Arg463Leu
1388	3.1.1(Delhi-CAS)	Resistant	Susceptible	Susceptible	Susceptible			2726105_G_A_c.-88G>A												2154724_C_A_p.Arg463Leu, 2155168_C_G_p.Ser315Thr	Ser315Thr HIGH
1389	3(Delhi-CAS)	Resistant	Susceptible	Susceptible	Susceptible			2726105_G_A_c.-88G>A												2154724_C_A_p.Arg463Leu, 2155831_T_G_p.Asp94Ala
1390	2.2.1(Beijing)	Resistant	Susceptible	Susceptible	Susceptible															2154724_C_A_p.Arg463Leu, 2155168_C_G_p.Ser315Thr	Ser315Thr HIGH
1391	2.2.1(Beijing)	Resistant	Susceptible	Susceptible	Susceptible															2154724_C_A_p.Arg463Leu, 2155168_C_G_p.Ser315Thr	Ser315Thr HIGH
1392	4.1.1.1(X-type)	Resistant	Susceptible	Susceptible																2155168_C_G_p.Ser315Thr, 2155617_A_G_p.Ile165Ile	Ser315Thr HIGH
1393	4.3.3(LAM)	Resistant	Susceptible	Susceptible	Susceptible
1394	4.1.2.1(Haarlem)	Resistant	Susceptible	Susceptible	Susceptible															2155168_C_G_p.Ser315Thr	Ser315Thr HIGH
1395	1.1.3(EAI)	Susceptible	Susceptible	Susceptible																2154724_C_A_p.Arg463Leu
1396	1.1.3(EAI)	Susceptible	Susceptible	Susceptible																2154724_C_A_p.Arg463Leu
1397	4.3.4.2(LAM)	Resistant	Susceptible	Susceptible																2155168_C_G_p.Ser315Thr	Ser315Thr HIGH
1398	4.3.2(LAM)	Susceptible	Susceptible	Susceptible
1399	4.1.2.1(Haarlem)	Susceptible	Resistant	Resistant
1400	2.2.1(Beijing)	Susceptible	Resistant	Resistant																2154724_C_A_p.Arg463Leu
1401	2.2.1(Beijing)	Susceptible	Susceptible	Susceptible																2154724_C_A_p.Arg463Leu
1402	3(Delhi-CAS)	Susceptible	Susceptible	Susceptible				2726105_G_A_c.-88G>A												2154724_C_A_p.Arg463Leu
1403	4.1.2.1(Haarlem)	Susceptible	Susceptible	Susceptible
1404	1.1.3(EAI)	Susceptible	Susceptible	Susceptible																2154724_C_A_p.Arg463Leu
1405	4.8(mainly T)	Susceptible	Susceptible	Susceptible
1406	3(Delhi-CAS)	Susceptible	Susceptible	Susceptible				2726105_G_A_c.-88G>A												2154724_C_A_p.Arg463Leu
1407	4.1.1.1(X-type)	Susceptible	Susceptible	Susceptible
1408	4.8(mainly T)	Susceptible	Susceptible	Susceptible
1409	1.1.3(EAI)	Susceptible	Susceptible	Susceptible																2154724_C_A_p.Arg463Leu
1410	1.1(EAI)	Susceptible	Susceptible	Susceptible																2154724_C_A_p.Arg463Leu
1411	4.8(mainly T)	Resistant	Resistant	Susceptible	Susceptible															2155168_C_G_p.Ser315Thr	Ser315Thr HIGH
1412	3(Delhi-CAS)	Susceptible	Susceptible	Susceptible				2726105_G_A_c.-88G>A												2154724_C_A_p.Arg463Leu
1413	4(Euro-American)	Resistant	Susceptible	Susceptible	Susceptible							1673393_G_A_c.-47G>A								2155168_C_G_p.Ser315Thr	Ser315Thr HIGH
1414	1.1.3(EAI)	Susceptible	Susceptible	Susceptible																2154724_C_A_p.Arg463Leu
1415	3(Delhi-CAS)	Susceptible	Susceptible	Susceptible				2726105_G_A_c.-88G>A												2154724_C_A_p.Arg463Leu
1416	1.2.2(EAI)	Resistant	Resistant	Resistant	Susceptible							1673432_T_A_c.-8T>A	observed among R					1674782_T_C_p.Ile194Thr	observed among R	2154724_C_A_p.Arg463Leu
1417	3(Delhi-CAS)	Susceptible	Susceptible	Susceptible				2726105_G_A_c.-88G>A												2154724_C_A_p.Arg463Leu
1418	4.9(H37Rv-like)	Susceptible	Susceptible	Susceptible
1419	4.1.1.3(X-type)	Susceptible	Susceptible	Susceptible
1420	1.2.2(EAI)	Resistant	Susceptible	Susceptible	Susceptible							1673425_C_T_c.-15C>T	c-15t MODERATE							2154724_C_A_p.Arg463Leu
1421	4.1.1.1(X-type)	Susceptible	Susceptible	Susceptible
1422	3(Delhi-CAS)	Susceptible	Susceptible	Susceptible				2726105_G_A_c.-88G>A												2154724_C_A_p.Arg463Leu
1423	3(Delhi-CAS)	Susceptible	Susceptible	Susceptible				2726105_G_A_c.-88G>A												2154724_C_A_p.Arg463Leu
1424	1.1.2(EAI)	Susceptible	Susceptible	Susceptible																2154724_C_A_p.Arg463Leu
1425	2.2.1.1(Beijing)	Susceptible	Susceptible	Susceptible																2154724_C_A_p.Arg463Leu
1426	3(Delhi-CAS)	Susceptible	Susceptible	Susceptible				2726105_G_A_c.-88G>A												2154724_C_A_p.Arg463Leu
1427	1.2.2(EAI)	Susceptible	Susceptible	Susceptible																2154724_C_A_p.Arg463Leu
1428	1.1.3(EAI)	Susceptible	Susceptible	Susceptible																2154724_C_A_p.Arg463Leu
1429	4.1.1.3(X-type)	Susceptible	Susceptible	Susceptible
1430	1.2.2(EAI)	Susceptible	Susceptible	Susceptible	Susceptible															2154724_C_A_p.Arg463Leu
1431	1.1.3(EAI)	Susceptible	Susceptible	Susceptible																2154724_C_A_p.Arg463Leu
1432	1.2.2(EAI)	Susceptible												1673994_C_T_p.Tyr185Tyr						2154724_C_A_p.Arg463Leu				2156547_G_C_p.Leu16Val
1433	1.1.2(EAI)	Susceptible	Susceptible	Susceptible
1434	4.5(Euro-American)	Susceptible	Susceptible	Susceptible
1435	1.1.3(EAI)	Susceptible																		2154724_C_A_p.Arg463Leu		2156146_T_C_c.-35A>G
1436	1.1.3(EAI)	Susceptible	Susceptible	Susceptible																2154724_C_A_p.Arg463Leu
1437	4.2.1(Ural)	Susceptible	Susceptible	Susceptible
1438	1.2.2(EAI)	Susceptible	Susceptible	Susceptible																2154724_C_A_p.Arg463Leu
1439	2.2.1.2(Beijing)	Susceptible	Susceptible	Susceptible																2154724_C_A_p.Arg463Leu
1440	1.1.3(EAI)	Susceptible	Susceptible	Susceptible																2154724_C_A_p.Arg463Leu
1441	1.1.3(EAI)	Susceptible	Susceptible	Susceptible										1673946_C_T_p.Arg169Arg						2154724_C_A_p.Arg463Leu
1442	1.1.2(EAI)	Susceptible																		2154724_C_A_p.Arg463Leu
1443	1.1.3(EAI)	Susceptible	Susceptible	Susceptible
1444	4.1.1.3(X-type)	Susceptible	Susceptible	Susceptible
1445	1.1.3(EAI)	Susceptible	Susceptible	Susceptible																2154724_C_A_p.Arg463Leu
1446	1.2.2(EAI)	Susceptible	Susceptible	Susceptible																2154724_C_A_p.Arg463Leu
1447	1.1.3(EAI)	Susceptible	Susceptible	Susceptible																2154724_C_A_p.Arg463Leu
1448	4.1.2.1(Haarlem)	Susceptible	Susceptible	Susceptible
1449	2.2.1(Beijing)	Susceptible	Susceptible	Susceptible																2154724_C_A_p.Arg463Leu
1450	4.5(Euro-American)	Susceptible	Susceptible	Susceptible	Susceptible
1451	3(Delhi-CAS)	Resistant	Susceptible	Susceptible	Susceptible			2726105_G_A_c.-88G>A												2154724_C_A_p.Arg463Leu, 2155168_C_G_p.Ser315Thr	Ser315Thr HIGH
1452	2.2.1(Beijing)	Resistant	Resistant	Resistant	Susceptible															2154724_C_A_p.Arg463Leu, 2155168_C_G_p.Ser315Thr	Ser315Thr HIGH
1453	1.1.2(EAI)	Resistant	Susceptible	Susceptible	Susceptible															2154724_C_A_p.Arg463Leu
1454	1.1.3(EAI)	Susceptible	Susceptible	Susceptible																2154724_C_A_p.Arg463Leu
1455	1.1.3(EAI)	Susceptible	Susceptible	Susceptible																2154724_C_A_p.Arg463Leu, 2154725_G_A_p.Arg463Trp
1456	1.1.3(EAI)	Resistant	Susceptible	Susceptible	Susceptible							1673425_C_T_c.-15C>T	c-15t MODERATE							2154724_C_A_p.Arg463Leu
1457	1.1.3(EAI)	Susceptible	Susceptible	Susceptible																2154724_C_A_p.Arg463Leu
1458	1.1.2(EAI)	Resistant	Susceptible	Susceptible										1674048_G_A_p.Leu203Leu	observed among R			1674262_A_G_p.Ile21Val	observed among R	2154724_C_A_p.Arg463Leu
1459	1.1.3(EAI)	Susceptible	Susceptible	Susceptible																2154724_C_A_p.Arg463Leu
1460	4.8(mainly T)	Resistant	Resistant	Resistant	Susceptible															2155168_C_G_p.Ser315Thr	Ser315Thr HIGH
1461	2.2.1(Beijing)	Resistant	Susceptible	Susceptible	Susceptible															2154724_C_A_p.Arg463Leu, 2155168_C_G_p.Ser315Thr	Ser315Thr HIGH
1462	1.2.2(EAI)	Resistant	Susceptible	Susceptible								1673425_C_T_c.-15C>T	c-15t MODERATE							2154724_C_A_p.Arg463Leu						2156677_G_A_c.-85C>T
1463	3(Delhi-CAS)	Susceptible	Susceptible	Susceptible				2726105_G_A_c.-88G>A												2154724_C_A_p.Arg463Leu
1464	1.1.3(EAI)	Susceptible	Susceptible	Susceptible																2154724_C_A_p.Arg463Leu
1465	3.1.2.1(Delhi-CAS)	Susceptible	Susceptible	Susceptible				2726105_G_A_c.-88G>A												2154724_C_A_p.Arg463Leu
1466	1.1.3(EAI)	Resistant	Susceptible	Susceptible						2726347_T_C_p.Phe52Ser										2154724_C_A_p.Arg463Leu, 2155168_C_G_p.Ser315Thr	Ser315Thr HIGH
1467	4.1.2.1(Haarlem)	Susceptible	Susceptible	Susceptible				2726130_A_C_c.-63A>C
1468	1.1.3(EAI)	Susceptible	Susceptible	Susceptible																2154724_C_A_p.Arg463Leu, 2155168_C_G_p.Ser315Thr	Ser315Thr HIGH
1469	1.1.3(EAI)	Resistant	Susceptible	Susceptible	Susceptible															2154724_C_A_p.Arg463Leu, 2155168_C_G_p.Ser315Thr	Ser315Thr HIGH
1470	2.2.1(Beijing)	Susceptible	Susceptible	Susceptible																2154700_T_A_p.Gln471Leu, 2154724_C_A_p.Arg463Leu
1471	1.1.3(EAI)	Resistant	Susceptible	Susceptible																2154724_C_A_p.Arg463Leu, 2155168_C_G_p.Ser315Thr	Ser315Thr HIGH	2156146_T_C_c.-35A>G
1472	1.2.2(EAI)	Susceptible	Susceptible	Susceptible																2154724_C_A_p.Arg463Leu
1473	1.1.2(EAI)	Susceptible	Susceptible	Susceptible																2154724_C_A_p.Arg463Leu
1474	1.1.3(EAI)	Susceptible	Susceptible	Susceptible																2154724_C_A_p.Arg463Leu
1475	3(Delhi-CAS)	Susceptible	Susceptible	Susceptible				2726105_G_A_c.-88G>A												2154724_C_A_p.Arg463Leu
1476	4.3.4.2(LAM)	Susceptible	Susceptible	Susceptible
1477	4.1.1.1(X-type)	Resistant	Susceptible	Susceptible																2155168_C_G_p.Ser315Thr, 2155617_A_G_p.Ile165Ile	Ser315Thr HIGH
1478	1.2.2(EAI)	Susceptible																		2154724_C_A_p.Arg463Leu
1479	1.1.3(EAI)	Susceptible	Susceptible	Susceptible																2154724_C_A_p.Arg463Leu
1480	2.2.1(Beijing)	Susceptible	Susceptible	Susceptible																2154724_C_A_p.Arg463Leu
1481	2.2.1(Beijing)	Susceptible	Susceptible	Susceptible																2154724_C_A_p.Arg463Leu
1482	1.1.3(EAI)	Susceptible	Susceptible	Susceptible																2154724_C_A_p.Arg463Leu
1483	1.1.3(EAI)	Susceptible	Susceptible	Susceptible																2154724_C_A_p.Arg463Leu
1484	1.2.2(EAI)	Susceptible	Susceptible	Susceptible																2154724_C_A_p.Arg463Leu
1485	4.3.4.2(LAM)	Susceptible	Susceptible	Susceptible
1486	1.2.2(EAI)	Susceptible	Susceptible	Susceptible
1487	1.1.3(EAI)	Susceptible	Susceptible	Susceptible																2154724_C_A_p.Arg463Leu
1488	1.1.3(EAI)	Susceptible	Susceptible	Susceptible																2154724_C_A_p.Arg463Leu
1489	1.1.3(EAI)	Susceptible	Susceptible	Susceptible																2154724_C_A_p.Arg463Leu
1490	3(Delhi-CAS)	Susceptible	Susceptible	Susceptible				2726105_G_A_c.-88G>A												2154724_C_A_p.Arg463Leu
1491	1.1.3(EAI)	Resistant	Susceptible	Susceptible	Susceptible															2154724_C_A_p.Arg463Leu
1492	4.8(mainly T)	Susceptible	Susceptible	Susceptible																2154336_A_G_p.Asp592Asp
1493	4.8(mainly T)	Susceptible	Susceptible	Susceptible																2154336_A_G_p.Asp592Asp
1494	3(Delhi-CAS)	Susceptible	Susceptible	Susceptible				2726105_G_A_c.-88G>A												2154724_C_A_p.Arg463Leu
1495	1.1.3(EAI)	Susceptible	Susceptible	Susceptible																2154724_C_A_p.Arg463Leu
1496	1.1.3(EAI)	Susceptible	Susceptible	Susceptible																2154724_C_A_p.Arg463Leu
1497	1.2.2(EAI)	Resistant	Susceptible	Susceptible	Susceptible															2154724_C_A_p.Arg463Leu
1498	4.1.1.1(X-type)	Susceptible	Susceptible	Susceptible
1499	2.2.1(Beijing)	Susceptible	Susceptible	Susceptible																2154724_C_A_p.Arg463Leu		2156112_A_G_c.-1T>C
1500	3(Delhi-CAS)	Susceptible	Susceptible	Susceptible				2726105_G_A_c.-88G>A												2154709_G_A_p.Thr468Ile, 2154724_C_A_p.Arg463Leu
1501	2.2.1(Beijing)	Susceptible	Susceptible	Susceptible																2154724_C_A_p.Arg463Leu
1502	1.1.3(EAI)	Susceptible																		2154724_C_A_p.Arg463Leu
1503	3.1.2(Delhi-CAS)	Susceptible	Susceptible	Susceptible				2726105_G_A_c.-88G>A												2154724_C_A_p.Arg463Leu
1504	2.2.1.1(Beijing)	Susceptible	Susceptible	Susceptible																2154724_C_A_p.Arg463Leu
1505	4.3.4.2(LAM)	Susceptible	Susceptible	Susceptible
1506	1.1.3(EAI)	Susceptible	Susceptible	Susceptible																2154724_C_A_p.Arg463Leu
1507	2.2.1.1(Beijing)	Susceptible	Susceptible	Susceptible																2154724_C_A_p.Arg463Leu
1508	1.2.2(EAI)	Susceptible																		2154724_C_A_p.Arg463Leu
1509	2.2.1(Beijing)	Resistant	Susceptible	Susceptible	Susceptible															2154724_C_A_p.Arg463Leu, 2155168_C_G_p.Ser315Thr	Ser315Thr HIGH
1510	2.2.1(Beijing)	Susceptible	Susceptible	Susceptible																2154724_C_A_p.Arg463Leu
1511	1.2.2(EAI)	Susceptible	Susceptible	Susceptible																2154724_C_A_p.Arg463Leu
1512	1.1.3(EAI)	Susceptible	Susceptible	Susceptible																2154724_C_A_p.Arg463Leu
1513	4.1.2.1(Haarlem)	Susceptible	Susceptible	Susceptible
1514	2.2.1(Beijing)	Susceptible	Susceptible	Susceptible																2154724_C_A_p.Arg463Leu
1515	1.1.3(EAI)	Susceptible	Susceptible	Susceptible																2154724_C_A_p.Arg463Leu
1516	2.2.1.1(Beijing)	Susceptible	Susceptible	Susceptible																2154724_C_A_p.Arg463Leu
1517	2.2.1(Beijing)	Susceptible	Susceptible	Susceptible																2154724_C_A_p.Arg463Leu
1518	1.1.3(EAI)	Susceptible	Susceptible	Susceptible																2154724_C_A_p.Arg463Leu
1519	1.1.3(EAI)	Susceptible	Susceptible	Susceptible																2154724_C_A_p.Arg463Leu
1520	1.1.3(EAI)	Susceptible	Susceptible	Susceptible																2154724_C_A_p.Arg463Leu
1521	3.1.2(Delhi-CAS)	Susceptible	Susceptible	Susceptible				2726105_G_A_c.-88G>A												2154724_C_A_p.Arg463Leu
1522	3.1.2(Delhi-CAS)	Susceptible	Susceptible	Susceptible				2726105_G_A_c.-88G>A												2154724_C_A_p.Arg463Leu
1523	3.1.2.1(Delhi-CAS)	Susceptible	Susceptible	Susceptible				2726105_G_A_c.-88G>A												2154724_C_A_p.Arg463Leu
1524	4.1.2.1(Haarlem)	Susceptible	Susceptible	Susceptible
1525	1.1.3(EAI)	Susceptible	Susceptible	Susceptible																2154724_C_A_p.Arg463Leu
1526	4.1.1.1(X-type)	Resistant	Susceptible	Susceptible	Susceptible															2155168_C_G_p.Ser315Thr, 2155617_A_G_p.Ile165Ile	Ser315Thr HIGH
1527	3(Delhi-CAS)	Susceptible	Susceptible	Susceptible				2726105_G_A_c.-88G>A												2154724_C_A_p.Arg463Leu
1528	3.1.2(Delhi-CAS)	Susceptible	Susceptible	Susceptible				2726105_G_A_c.-88G>A												2154724_C_A_p.Arg463Leu
1529	2.2.2(Beijing)	Susceptible	Resistant	Susceptible																2154724_C_A_p.Arg463Leu
1530	1.2.2(EAI)	Susceptible	Susceptible	Susceptible																2154724_C_A_p.Arg463Leu
1531	1.1.3(EAI)	Susceptible	Susceptible	Susceptible																2154724_C_A_p.Arg463Leu
1532	2.2.1(Beijing)	Susceptible	Susceptible	Susceptible																2154724_C_A_p.Arg463Leu
1533	3(Delhi-CAS)	Susceptible	Susceptible	Susceptible				2726105_G_A_c.-88G>A												2154724_C_A_p.Arg463Leu
1534	3(Delhi-CAS)	Susceptible	Susceptible	Susceptible				2726105_G_A_c.-88G>A												2154724_C_A_p.Arg463Leu
1535	2.2.1(Beijing)	Susceptible	Resistant	Susceptible																2154724_C_A_p.Arg463Leu
1536	2.2.1(Beijing)	Susceptible	Resistant	Resistant																2154724_C_A_p.Arg463Leu
1537	1.1.3(EAI)	Susceptible	Susceptible	Susceptible																2154724_C_A_p.Arg463Leu
1538	1.2.2(EAI)	Susceptible	Susceptible	Susceptible																2154724_C_A_p.Arg463Leu
1539	1.2.2(EAI)	Susceptible	Susceptible	Susceptible																2154724_C_A_p.Arg463Leu
1540	1.2.2(EAI)	Susceptible	Susceptible	Susceptible																2154724_C_A_p.Arg463Leu
1541	2.2.1(Beijing)	Susceptible	Susceptible	Susceptible						2726636_G_A_p.Ser148Ser										2154724_C_A_p.Arg463Leu
1542	1.1.3(EAI)	Susceptible	Susceptible	Susceptible																2154724_C_A_p.Arg463Leu
1543	4.6.2.1(Euro-American)	Susceptible	Susceptible	Susceptible
1544	1.1.3(EAI)	Susceptible	Resistant	Susceptible																2154724_C_A_p.Arg463Leu
1545	1.1.3(EAI)	Susceptible	Susceptible	Susceptible																2154724_C_A_p.Arg463Leu
1546	1.2.2(EAI)	Susceptible	Susceptible	Susceptible																2154724_C_A_p.Arg463Leu
1547	2.2.1.1(Beijing)	Susceptible	Susceptible	Susceptible																2154724_C_A_p.Arg463Leu
1548	2.2.1(Beijing)	Susceptible	Susceptible	Susceptible																2154724_C_A_p.Arg463Leu
1549	2.2.1(Beijing)	Susceptible	Susceptible	Susceptible																2154724_C_A_p.Arg463Leu
1550	4.8(mainly T)	Susceptible	Susceptible	Susceptible
1551	3(Delhi-CAS)	Susceptible	Susceptible	Susceptible				2726105_G_A_c.-88G>A												2154724_C_A_p.Arg463Leu
1552	3(Delhi-CAS)	Susceptible	Susceptible	Susceptible				2726105_G_A_c.-88G>A												2154724_C_A_p.Arg463Leu
1553	3.1.2.1(Delhi-CAS)	Susceptible	Susceptible	Susceptible				2726105_G_A_c.-88G>A												2154724_C_A_p.Arg463Leu
1554	BOV(M. bovis)	Susceptible	Susceptible	Susceptible						2726378_T_A_p.Pro62Pro				1673680_C_G_p.Pro81Ala						2154707_C_G_p.Val469Leu, 2154724_C_A_p.Arg463Leu, 2155503_G_A_p.Thr203Thr
1555	1.1.3(EAI)	Susceptible	Susceptible	Susceptible																2154724_C_A_p.Arg463Leu
1556	1.1.3(EAI)	Susceptible	Susceptible	Susceptible																2154724_C_A_p.Arg463Leu
1557	4.8(mainly T)	Susceptible	Susceptible	Susceptible
1558	4.9(H37Rv-like)	Susceptible	Susceptible	Susceptible
1559	1.2.2(EAI)	Susceptible	Susceptible	Susceptible																2154724_C_A_p.Arg463Leu
1560	1.1.3(EAI)	Susceptible	Susceptible	Susceptible																2154724_C_A_p.Arg463Leu
1561	3(Delhi-CAS)	Susceptible	Susceptible	Susceptible				2726105_G_A_c.-88G>A												2154724_C_A_p.Arg463Leu
1562	3(Delhi-CAS)	Resistant	Susceptible	Susceptible	Susceptible			2726105_G_A_c.-88G>A												2154724_C_A_p.Arg463Leu, 2155168_C_G_p.Ser315Thr	Ser315Thr HIGH
1563	4.1.1.1(X-type)	Susceptible	Susceptible	Susceptible
1564	1.1.3(EAI)	Susceptible	Susceptible	Susceptible	Susceptible															2154724_C_A_p.Arg463Leu
1565	1.1.3(EAI)	Susceptible																		2154724_C_A_p.Arg463Leu
1566	1.1.2(EAI)	Susceptible	Susceptible	Susceptible																2154724_C_A_p.Arg463Leu
1567	1.2.2(EAI)	Susceptible	Susceptible	Susceptible																2154724_C_A_p.Arg463Leu
1568	2.2.1.2(Beijing)	Susceptible	Susceptible	Susceptible	Susceptible															2154724_C_A_p.Arg463Leu
1569	2.2.1.1(Beijing)	Susceptible	Susceptible	Susceptible																2154724_C_A_p.Arg463Leu
1570	1.2.2(EAI)	Susceptible	Susceptible	Susceptible	Susceptible															2154724_C_A_p.Arg463Leu
1571	3(Delhi-CAS)	Susceptible	Susceptible	Susceptible	Susceptible			2726105_G_A_c.-88G>A												2154724_C_A_p.Arg463Leu
1572	1.1.3(EAI)	Susceptible	Susceptible	Susceptible																2154724_C_A_p.Arg463Leu
1573	1.1.2(EAI)	Susceptible	Susceptible	Susceptible	Susceptible															2154724_C_A_p.Arg463Leu
1574	4.1.2.1(Haarlem)	Susceptible	Susceptible	Susceptible	Susceptible
1575	4.2.2(Euro-American)	Susceptible	Susceptible	Susceptible																2154406_G_A_p.Pro569Leu
1576	2.2.1(Beijing)	Susceptible	Susceptible	Susceptible																2154724_C_A_p.Arg463Leu
1577	4.1.1.3(X-type)	Resistant	Susceptible	Susceptible	Susceptible													1674987_C_A_p.Gly262Gly		2155168_C_G_p.Ser315Thr	Ser315Thr HIGH
1578	1.1.3(EAI)	Susceptible	Resistant	Resistant																2154724_C_A_p.Arg463Leu		2156142_G_A_c.-31C>T
1579	1.1.3(EAI)	Susceptible	Susceptible	Susceptible																2154724_C_A_p.Arg463Leu
1580	1.1.3(EAI)	Susceptible
1581	1.1.3(EAI)	Susceptible	Susceptible	Susceptible																2154724_C_A_p.Arg463Leu
1582	1.1.3(EAI)	Susceptible	Susceptible	Susceptible																2154724_C_A_p.Arg463Leu
1583	1.1.3(EAI)	Susceptible	Susceptible	Susceptible																2154724_C_A_p.Arg463Leu
1584	1.1.3(EAI)	Susceptible	Susceptible	Susceptible																2154724_C_A_p.Arg463Leu
1585	3(Delhi-CAS)	Susceptible	Susceptible	Susceptible				2726105_G_A_c.-88G>A												2154724_C_A_p.Arg463Leu
1586	3(Delhi-CAS)	Susceptible	Susceptible	Susceptible				2726105_G_A_c.-88G>A												2154724_C_A_p.Arg463Leu
1587	1.1.3(EAI)	Susceptible	Susceptible	Susceptible																2154724_C_A_p.Arg463Leu
1588	1.1.3(EAI)	Susceptible	Susceptible	Susceptible																2154724_C_A_p.Arg463Leu
1589	3(Delhi-CAS)	Susceptible	Susceptible	Susceptible				2726105_G_A_c.-88G>A												2154724_C_A_p.Arg463Leu
1590	1.1.3(EAI)	Susceptible	Susceptible	Susceptible																2154724_C_A_p.Arg463Leu
1591	2.2.1(Beijing)	Susceptible	Susceptible	Susceptible																2154724_C_A_p.Arg463Leu
1592	1.1.3(EAI)	Susceptible	Susceptible	Susceptible																2154724_C_A_p.Arg463Leu
1593	1.1.3(EAI)	Susceptible	Susceptible	Susceptible																2154724_C_A_p.Arg463Leu
1594	4.8(mainly T)	Susceptible	Resistant	Resistant
1595	4.4.1.2(Euro-American)	Susceptible	Susceptible	Susceptible
1596	1.1.3(EAI)	Susceptible	Susceptible	Susceptible																2154724_C_A_p.Arg463Leu
1597	3(Delhi-CAS)	Susceptible	Susceptible	Susceptible				2726105_G_A_c.-88G>A												2154724_C_A_p.Arg463Leu
1598	1.1.3(EAI)	Susceptible	Susceptible	Susceptible																2154724_C_A_p.Arg463Leu
1599	4.3.3(LAM)	Resistant	Resistant	Resistant	Susceptible	Susceptible	Susceptible					1673425_C_T_c.-15C>T	c-15t MODERATE							2155168_C_G_p.Ser315Thr	Ser315Thr HIGH			2156196_G_A_p.Leu133Leu
1600	4.3.3(LAM)	Resistant	Susceptible	Susceptible																2155168_C_G_p.Ser315Thr	Ser315Thr HIGH			2156196_G_A_p.Leu133Leu
1601	2.2.1(Beijing)	Susceptible	Susceptible	Susceptible	Susceptible	Susceptible	Susceptible													2154724_C_A_p.Arg463Leu, 2155636_A_G_p.Leu159Pro				2156493_G_A_p.His34Tyr
1602	2.2.1(Beijing)	Resistant	Susceptible	Susceptible	Resistant	Resistant	Resistant													2154724_C_A_p.Arg463Leu, 2155168_C_G_p.Ser315Thr	Ser315Thr HIGH
1603	2.2.1(Beijing)	Susceptible	Susceptible	Susceptible	Susceptible	Susceptible	Susceptible													2154724_C_A_p.Arg463Leu
1604	4.3.3(LAM)	Resistant	Susceptible	Susceptible	Susceptible	Susceptible	Susceptible					1673425_C_T_c.-15C>T	c-15t MODERATE							2155168_C_G_p.Ser315Thr	Ser315Thr HIGH			2156196_G_A_p.Leu133Leu
1605	4.1(Euro-American)	Susceptible	Susceptible	Susceptible	Susceptible	Susceptible	Susceptible
1606	2.2.1(Beijing)	Susceptible	Susceptible	Susceptible	Susceptible	Susceptible	Susceptible													2154724_C_A_p.Arg463Leu
1607	4.8(mainly T)	Susceptible	Susceptible	Susceptible	Susceptible	Susceptible	Susceptible
1608	4.1.2.1(Haarlem)	Susceptible	Susceptible	Susceptible	Susceptible	Susceptible	Susceptible
1609	4.2.1(Ural)	Resistant	Susceptible	Susceptible	Susceptible	Susceptible	Susceptible													2155168_C_G_p.Ser315Thr	Ser315Thr HIGH
1610	2.2.1(Beijing)	Susceptible	Susceptible	Susceptible	Susceptible	Susceptible	Susceptible													2154724_C_A_p.Arg463Leu
1611	2.2.1(Beijing)	Resistant	Susceptible	Susceptible	Susceptible	Susceptible	Susceptible					1673432_T_C_c.-8T>C	observed among R							2154724_C_A_p.Arg463Leu, 2155168_C_G_p.Ser315Thr	Ser315Thr HIGH
1612	4.1.2.1(Haarlem)	Susceptible	Susceptible	Susceptible	Susceptible	Susceptible	Susceptible
1613	2.2.1(Beijing)	Resistant	Susceptible	Susceptible	Susceptible	Susceptible	Susceptible					1673432_T_C_c.-8T>C	observed among R							2154724_C_A_p.Arg463Leu, 2155168_C_G_p.Ser315Thr	Ser315Thr HIGH
1614	4.1(Euro-American)	Susceptible	Susceptible	Susceptible	Susceptible	Susceptible	Susceptible
1615	4.8(mainly T)	Susceptible	Susceptible	Susceptible	Susceptible	Susceptible	Susceptible
1616	4.1.2.1(Haarlem)	Susceptible	Susceptible	Susceptible
1617	4.3.3(LAM)	Resistant	Susceptible	Susceptible	Susceptible	Susceptible	Susceptible					1673425_C_T_c.-15C>T	c-15t MODERATE							2155168_C_G_p.Ser315Thr	Ser315Thr HIGH			2156196_G_A_p.Leu133Leu
1618	4.8(mainly T)	Resistant	Susceptible	Susceptible	Susceptible	Susceptible	Susceptible					1673425_C_T_c.-15C>T	c-15t MODERATE
1619	2.2.1(Beijing)	Resistant	Susceptible	Susceptible	Susceptible	Susceptible	Susceptible					1673432_T_C_c.-8T>C	observed among R							2154724_C_A_p.Arg463Leu, 2155168_C_G_p.Ser315Thr	Ser315Thr HIGH
1620	4.3.3(LAM)	Resistant	Resistant	Susceptible	Susceptible	Susceptible	Susceptible					1673425_C_T_c.-15C>T	c-15t MODERATE							2155740_G_GC_p.Gly125fs	observed among R
1621	4.8(mainly T)	Susceptible	Susceptible	Susceptible	Susceptible	Susceptible	Susceptible											1674885_C_T_p.Ile228Ile
1622	2.2.1(Beijing)	Resistant	Susceptible	Susceptible	Susceptible	Susceptible	Susceptible													2154724_C_A_p.Arg463Leu, 2155168_C_G_p.Ser315Thr	Ser315Thr HIGH
1623	2.2.1(Beijing)	Resistant	Susceptible	Susceptible	Susceptible	Susceptible	Susceptible													2154724_C_A_p.Arg463Leu, 2155168_C_G_p.Ser315Thr	Ser315Thr HIGH
1624	2.2.1(Beijing)	Resistant	Susceptible	Susceptible	Resistant	Resistant	Resistant					1673432_T_A_c.-8T>A	observed among R							2154724_C_A_p.Arg463Leu, 2155168_C_G_p.Ser315Thr	Ser315Thr HIGH
1625	4.8(mainly T)	Susceptible	Susceptible	Susceptible	Susceptible	Susceptible	Susceptible			2726687_C_A_p.Leu165Leu
1626	4.3.3(LAM)	Resistant	Resistant	Resistant	Susceptible	Susceptible	Susceptible					1673425_C_T_c.-15C>T	c-15t MODERATE							2155168_C_G_p.Ser315Thr	Ser315Thr HIGH			2156196_G_A_p.Leu133Leu
1627	4.3.3(LAM)	Resistant	Susceptible	Susceptible	Susceptible	Susceptible	Susceptible					1673425_C_T_c.-15C>T	c-15t MODERATE							2155168_C_G_p.Ser315Thr	Ser315Thr HIGH			2156196_G_A_p.Leu133Leu
1628	4.3.3(LAM)	Resistant	Susceptible	Susceptible	Susceptible	Susceptible	Susceptible					1673425_C_T_c.-15C>T	c-15t MODERATE							2155168_C_G_p.Ser315Thr	Ser315Thr HIGH			2156196_G_A_p.Leu133Leu
1629	2.2.1(Beijing)	Resistant	Resistant	Susceptible	Resistant	Resistant	Resistant					1673432_T_C_c.-8T>C	observed among R							2154724_C_A_p.Arg463Leu, 2155168_C_G_p.Ser315Thr	Ser315Thr HIGH
1630	2.2.1(Beijing)	Resistant	Resistant	Resistant	Resistant	Resistant	Resistant													2153985_C_G_p.Glu709Asp, 2154724_C_A_p.Arg463Leu, 2155168_C_G_p.Ser315Thr	Ser315Thr HIGH
1631	2.2.1(Beijing)	Resistant	Susceptible	Susceptible	Susceptible	Susceptible	Susceptible					1673432_T_C_c.-8T>C	observed among R							2154724_C_A_p.Arg463Leu, 2155168_C_G_p.Ser315Thr	Ser315Thr HIGH
1632	2.2.1(Beijing)	Resistant	Resistant	Resistant	Resistant	Resistant	Resistant					1673432_T_C_c.-8T>C	observed among R							2154724_C_A_p.Arg463Leu, 2155168_C_G_p.Ser315Thr	Ser315Thr HIGH
1633	4.3.3(LAM)	Resistant	Susceptible	Susceptible	Susceptible	Susceptible	Susceptible					1673425_C_T_c.-15C>T	c-15t MODERATE							2155168_C_G_p.Ser315Thr	Ser315Thr HIGH			2156196_G_A_p.Leu133Leu
1634	4.3.3(LAM)	Resistant	Susceptible	Susceptible	Resistant	Resistant	Resistant													2155168_C_G_p.Ser315Thr	Ser315Thr HIGH			2156196_G_A_p.Leu133Leu
1635	4.8(mainly T)	Susceptible	Susceptible	Susceptible	Susceptible	Susceptible	Susceptible
1636	4.2.1(Ural)	Resistant	Susceptible	Susceptible	Susceptible	Susceptible	Susceptible					1673425_C_T_c.-15C>T	c-15t MODERATE							2155168_C_G_p.Ser315Thr	Ser315Thr HIGH
1637	4.1.2.1(Haarlem)	Susceptible	Susceptible	Susceptible	Susceptible	Susceptible	Susceptible
1638	2.2.1(Beijing)	Resistant	Susceptible	Susceptible	Susceptible	Susceptible	Susceptible													2154724_C_A_p.Arg463Leu, 2155168_C_G_p.Ser315Thr	Ser315Thr HIGH
1639	2.2.1(Beijing)	Resistant	Susceptible	Susceptible	Susceptible	Susceptible	Susceptible													2154724_C_A_p.Arg463Leu, 2155168_C_G_p.Ser315Thr	Ser315Thr HIGH
1640	2.2.1(Beijing)	Resistant	Susceptible	Susceptible	Susceptible	Susceptible	Susceptible													2154724_C_A_p.Arg463Leu, 2155168_C_G_p.Ser315Thr	Ser315Thr HIGH
1641	4.2.1(Ural)	Resistant	Susceptible	Susceptible	Susceptible	Susceptible	Susceptible					1673425_C_T_c.-15C>T	c-15t MODERATE							2155168_C_G_p.Ser315Thr	Ser315Thr HIGH
1642	2.2.1(Beijing)	Resistant	Susceptible	Susceptible	Resistant	Resistant	Resistant													2154724_C_A_p.Arg463Leu, 2155168_C_G_p.Ser315Thr	Ser315Thr HIGH
1643	4.3.3(LAM)	Resistant	Susceptible	Susceptible	Susceptible	Susceptible	Susceptible					1673425_C_T_c.-15C>T	c-15t MODERATE							2155168_C_G_p.Ser315Thr	Ser315Thr HIGH			2156196_G_A_p.Leu133Leu
1644	4.1.2(Euro-American)	Susceptible	Susceptible	Susceptible	Susceptible	Susceptible	Susceptible
1645	4.3.3(LAM)	Susceptible	Susceptible	Susceptible																				2156196_G_A_p.Leu133Leu
1646	2.2.1(Beijing)	Resistant	Susceptible	Susceptible	Susceptible	Susceptible	Susceptible													2154724_C_A_p.Arg463Leu, 2155168_C_G_p.Ser315Thr	Ser315Thr HIGH
1647	4.3.3(LAM)	Susceptible	Susceptible	Susceptible	Susceptible	Susceptible	Susceptible																	2156196_G_A_p.Leu133Leu
1648	4.3.3(LAM)	Resistant	Susceptible	Susceptible	Susceptible	Susceptible	Susceptible					1673425_C_T_c.-15C>T	c-15t MODERATE							2155168_C_G_p.Ser315Thr	Ser315Thr HIGH			2156196_G_A_p.Leu133Leu
1649	4.8(mainly T)	Susceptible	Susceptible	Susceptible	Susceptible	Susceptible	Susceptible
1650	2.2.1(Beijing)	Resistant	Susceptible	Susceptible	Susceptible	Susceptible	Susceptible													2154724_C_A_p.Arg463Leu, 2155168_C_G_p.Ser315Thr	Ser315Thr HIGH
1651	2.2.1(Beijing)	Resistant	Susceptible	Susceptible	Susceptible	Susceptible	Susceptible													2154724_C_A_p.Arg463Leu, 2155168_C_G_p.Ser315Thr	Ser315Thr HIGH
1652	2.2.1(Beijing)	Susceptible	Susceptible	Susceptible	Susceptible	Susceptible	Susceptible													2154724_C_A_p.Arg463Leu
1653	4.3.3(LAM)	Resistant	Susceptible	Susceptible	Susceptible	Susceptible	Susceptible					1673425_C_T_c.-15C>T	c-15t MODERATE							2155168_C_G_p.Ser315Thr	Ser315Thr HIGH			2156196_G_A_p.Leu133Leu
1654	4.3.3(LAM)	Susceptible	Susceptible	Susceptible	Susceptible	Susceptible	Susceptible																	2156196_G_A_p.Leu133Leu
1655	4.1.2.1(Haarlem)	Susceptible	Susceptible	Susceptible	Susceptible	Susceptible	Susceptible
1656	2.2.1(Beijing)	Resistant	Susceptible	Susceptible	Susceptible	Susceptible	Susceptible					1673432_T_C_c.-8T>C	observed among R							2154724_C_A_p.Arg463Leu, 2155168_C_G_p.Ser315Thr, 2155740_G_GC_p.Gly125fs	Ser315Thr HIGH
1657	2.2.1(Beijing)	Resistant	Susceptible	Susceptible	Susceptible	Susceptible	Susceptible													2154724_C_A_p.Arg463Leu, 2155168_C_G_p.Ser315Thr	Ser315Thr HIGH
1658	2.2.1(Beijing)	Resistant	Resistant	Resistant	Resistant	Resistant	Resistant					1673432_T_C_c.-8T>C	observed among R							2154724_C_A_p.Arg463Leu, 2155168_C_G_p.Ser315Thr	Ser315Thr HIGH
1659	4.8(mainly T)	Resistant	Susceptible	Susceptible	Susceptible	Susceptible	Susceptible							1674048_G_A_p.Leu203Leu	observed among R
1660	2.2.1(Beijing)	Resistant	Susceptible	Susceptible	Susceptible	Susceptible	Susceptible							1673851_A_G_p.Ile138Val						2154724_C_A_p.Arg463Leu, 2155168_C_G_p.Ser315Thr	Ser315Thr HIGH
1661	2.2.1(Beijing)	Susceptible	Susceptible	Susceptible	Susceptible	Susceptible	Susceptible													2154724_C_A_p.Arg463Leu
1662	4.3.3(LAM)	Susceptible	Susceptible	Susceptible	Susceptible	Susceptible	Susceptible																	2156196_G_A_p.Leu133Leu
1663	2.2.1(Beijing)	Resistant	Susceptible	Susceptible	Susceptible	Susceptible	Susceptible					1673432_T_C_c.-8T>C	observed among R							2154724_C_A_p.Arg463Leu, 2155168_C_G_p.Ser315Thr	Ser315Thr HIGH
1664	2.2.1(Beijing)	Resistant	Susceptible	Susceptible	Susceptible	Susceptible	Susceptible													2154724_C_A_p.Arg463Leu, 2155168_C_G_p.Ser315Thr	Ser315Thr HIGH
1665	4.3.3(LAM)	Resistant	Susceptible	Susceptible	Susceptible	Susceptible														2155168_C_G_p.Ser315Thr	Ser315Thr HIGH			2156196_G_A_p.Leu133Leu
1666	2.2.1(Beijing)	Resistant	Resistant	Resistant								1673432_T_C_c.-8T>C	observed among R							2154724_C_A_p.Arg463Leu, 2155168_C_G_p.Ser315Thr	Ser315Thr HIGH
1667	4(Euro-American)	Resistant	Susceptible	Susceptible	Susceptible	Susceptible	Susceptible													2155168_C_G_p.Ser315Thr	Ser315Thr HIGH
1668	2.2.1(Beijing)	Resistant	Resistant	Resistant	Resistant	Resistant	Resistant													2154724_C_A_p.Arg463Leu, 2155168_C_G_p.Ser315Thr	Ser315Thr HIGH
1669	2.2.1(Beijing)	Resistant	Resistant	Resistant	Resistant	Resistant	Resistant					1673432_T_C_c.-8T>C	observed among R							2154724_C_A_p.Arg463Leu, 2155168_C_G_p.Ser315Thr	Ser315Thr HIGH
1670	4.3.3(LAM)	Resistant	Susceptible	Susceptible	Susceptible	Susceptible	Susceptible					1673425_C_T_c.-15C>T	c-15t MODERATE							2155168_C_G_p.Ser315Thr	Ser315Thr HIGH			2156196_G_A_p.Leu133Leu
1671	2.2.1(Beijing)	Resistant	Susceptible	Susceptible	Resistant	Resistant	Resistant					1673432_T_C_c.-8T>C	observed among R							2154724_C_A_p.Arg463Leu, 2155168_C_G_p.Ser315Thr	Ser315Thr HIGH
1672	4.8(mainly T)	Susceptible	Susceptible	Susceptible	Susceptible	Susceptible	Susceptible
1673	4.2.1(Ural)	Resistant	Susceptible	Susceptible	Susceptible	Susceptible	Susceptible													2155168_C_G_p.Ser315Thr	Ser315Thr HIGH
1674	2.2.1(Beijing)	Resistant	Susceptible	Susceptible	Resistant	Resistant	Resistant					1673432_T_C_c.-8T>C	observed among R							2154724_C_A_p.Arg463Leu, 2155168_C_G_p.Ser315Thr	Ser315Thr HIGH
1675	4.8(mainly T)	Susceptible	Susceptible	Susceptible	Susceptible	Susceptible	Susceptible													2154956_C_T_p.Val386Met
1676	2.2.1(Beijing)	Susceptible	Susceptible	Susceptible	Susceptible	Susceptible	Susceptible													2154724_C_A_p.Arg463Leu
1677	2.2.1(Beijing)	Resistant	Susceptible	Susceptible	Susceptible	Susceptible	Susceptible							1674048_G_A_p.Leu203Leu	observed among R					2154724_C_A_p.Arg463Leu, 2155168_C_G_p.Ser315Thr	Ser315Thr HIGH
1678	4.8(mainly T)	Susceptible	Susceptible	Susceptible
1679	4.8(mainly T)	Susceptible	Susceptible	Susceptible	Susceptible	Susceptible	Susceptible
1680	4.1.2(Euro-American)	Susceptible	Susceptible	Susceptible	Susceptible	Susceptible	Susceptible													2155740_G_GC_p.Gly125fs	observed among R
1681	4.3.3(LAM)	Resistant	Susceptible	Susceptible	Susceptible	Susceptible	Susceptible					1673425_C_T_c.-15C>T	c-15t MODERATE							2155168_C_G_p.Ser315Thr	Ser315Thr HIGH			2156196_G_A_p.Leu133Leu
1682	4.8(mainly T)	Susceptible	Susceptible	Susceptible	Susceptible	Susceptible	Susceptible
1683	2.2.1(Beijing)	Resistant	Susceptible	Susceptible	Susceptible	Susceptible	Susceptible													2154724_C_A_p.Arg463Leu, 2155168_C_G_p.Ser315Thr, 2155740_G_GC_p.Gly125fs	Ser315Thr HIGH
1684	2.2.1(Beijing)	Resistant	Resistant	Resistant	Resistant	Resistant	Resistant													2154724_C_A_p.Arg463Leu, 2155168_C_G_p.Ser315Thr	Ser315Thr HIGH
1685	2.2.1(Beijing)	Resistant	Susceptible	Susceptible	Susceptible	Susceptible	Susceptible													2154724_C_A_p.Arg463Leu, 2155168_C_G_p.Ser315Thr	Ser315Thr HIGH
1686	2.2.1(Beijing)	Resistant	Susceptible	Susceptible	Susceptible	Susceptible	Susceptible					1673432_T_C_c.-8T>C	observed among R							2154724_C_A_p.Arg463Leu, 2155168_C_G_p.Ser315Thr	Ser315Thr HIGH
1687	2.2.1(Beijing)	Resistant	Resistant	Resistant																2154724_C_A_p.Arg463Leu, 2155168_C_G_p.Ser315Thr	Ser315Thr HIGH
1688	4.1.2.1(Haarlem)	Resistant	Susceptible	Susceptible	Susceptible	Susceptible	Susceptible					1673425_C_T_c.-15C>T	c-15t MODERATE							2155168_C_G_p.Ser315Thr	Ser315Thr HIGH
1689	4.8(mainly T)	Susceptible	Susceptible	Susceptible	Susceptible	Susceptible	Susceptible
1690	2.2.1(Beijing)	Resistant	Susceptible	Susceptible	Susceptible	Susceptible	Susceptible													2154724_C_A_p.Arg463Leu, 2155168_C_G_p.Ser315Thr	Ser315Thr HIGH
1691	2.2.1(Beijing)	Resistant	Susceptible	Susceptible	Susceptible	Susceptible	Susceptible					1673432_T_C_c.-8T>C	observed among R							2154724_C_A_p.Arg463Leu, 2155168_C_G_p.Ser315Thr	Ser315Thr HIGH
1692	2.2.1(Beijing)	Resistant	Susceptible	Susceptible	Susceptible	Susceptible	Susceptible					1673425_C_T_c.-15C>T	c-15t MODERATE							2154724_C_A_p.Arg463Leu, 2155168_C_G_p.Ser315Thr	Ser315Thr HIGH					2156618_G_C_c.-26C>G
1693	4.8(mainly T)	Susceptible	Susceptible	Susceptible
1694	4.1(Euro-American)	Susceptible	Susceptible	Susceptible	Susceptible	Susceptible	Susceptible
1695	4.3.3(LAM)	Resistant	Resistant	Resistant	Resistant	Susceptible	Susceptible					1673425_C_T_c.-15C>T	c-15t MODERATE							2155168_C_G_p.Ser315Thr	Ser315Thr HIGH			2156196_G_A_p.Leu133Leu
1696	2.2.1(Beijing)	Susceptible	Susceptible	Susceptible	Susceptible	Susceptible	Susceptible													2154724_C_A_p.Arg463Leu
1697	2.2.1(Beijing)	Resistant	Susceptible	Susceptible	Resistant	Resistant	Resistant					1673432_T_C_c.-8T>C	observed among R							2154724_C_A_p.Arg463Leu, 2155168_C_G_p.Ser315Thr	Ser315Thr HIGH
1698	4.1.2.1(Haarlem)	Susceptible	Susceptible	Susceptible	Susceptible	Susceptible	Susceptible
1699	4.1.2(Euro-American)	Susceptible	Susceptible	Susceptible	Susceptible	Susceptible														2155616_C_T_p.Val166Ile
1700	4.3.3(LAM)	Susceptible	Susceptible	Susceptible	Susceptible	Susceptible	Susceptible																	2156196_G_A_p.Leu133Leu
1701	4.8(mainly T)	Susceptible	Susceptible	Susceptible	Susceptible	Susceptible	Susceptible
1702	2.2.1(Beijing)	Resistant	Susceptible	Susceptible	Resistant	Resistant	Resistant													2154724_C_A_p.Arg463Leu, 2155168_C_G_p.Ser315Thr	Ser315Thr HIGH
1703	4.8(mainly T)	Resistant	Susceptible	Susceptible	Susceptible	Susceptible	Susceptible					1673425_C_T_c.-15C>T	c-15t MODERATE							2156027_G_A_p.Pro29Ser
1704	4.3.3(LAM)	Resistant	Susceptible	Susceptible	Susceptible	Susceptible	Susceptible					1673425_C_T_c.-15C>T	c-15t MODERATE							2155168_C_G_p.Ser315Thr	Ser315Thr HIGH			2156196_G_A_p.Leu133Leu
1705	2.2.1(Beijing)	Resistant	Susceptible	Susceptible	Susceptible	Susceptible	Susceptible													2154724_C_A_p.Arg463Leu, 2155168_C_G_p.Ser315Thr	Ser315Thr HIGH
1706	4.1(Euro-American)	Susceptible	Susceptible	Susceptible	Susceptible	Susceptible	Susceptible
1707	2.2.1(Beijing)	Susceptible	Susceptible	Susceptible	Susceptible	Susceptible	Susceptible													2154724_C_A_p.Arg463Leu
1708	2.2.1(Beijing)	Resistant	Susceptible	Susceptible	Susceptible	Susceptible	Susceptible													2154724_C_A_p.Arg463Leu, 2155168_C_G_p.Ser315Thr	Ser315Thr HIGH
1709	4.1.2.1(Haarlem)	Susceptible	Susceptible	Susceptible	Resistant	Resistant
1710	4.3.3(LAM)	Resistant	Susceptible	Susceptible	Susceptible	Susceptible	Susceptible													2155168_C_G_p.Ser315Thr	Ser315Thr HIGH			2156196_G_A_p.Leu133Leu
1711	2.2.1(Beijing)	Resistant	Susceptible	Susceptible	Susceptible	Susceptible	Susceptible													2154724_C_A_p.Arg463Leu, 2155168_C_G_p.Ser315Thr	Ser315Thr HIGH
1712	4.2.1(Ural)	Resistant	Susceptible	Susceptible	Resistant	Susceptible	Susceptible													2155168_C_G_p.Ser315Thr, 2155448_C_T_p.Ala222Thr	Ser315Thr HIGH			2156436_G_C_p.Arg53Gly
1713	2.2.1(Beijing)	Susceptible	Susceptible	Susceptible	Susceptible	Susceptible	Susceptible													2154724_C_A_p.Arg463Leu
1714	2.2.1(Beijing)	Susceptible	Susceptible	Susceptible	Susceptible	Susceptible	Susceptible													2154724_C_A_p.Arg463Leu
1715	2.2.1(Beijing)	Susceptible	Susceptible	Susceptible	Susceptible	Susceptible	Susceptible													2154724_C_A_p.Arg463Leu
1716	2.2.1(Beijing)	Susceptible	Susceptible	Susceptible	Susceptible	Susceptible	Susceptible													2154724_C_A_p.Arg463Leu
1717	4.3.3(LAM)	Resistant	Resistant	Resistant	Susceptible	Susceptible	Susceptible					1673425_C_T_c.-15C>T	c-15t MODERATE							2155168_C_G_p.Ser315Thr	Ser315Thr HIGH
1718	4.3.3(LAM)	Resistant	Resistant	Resistant	Resistant	Susceptible	Susceptible					1673425_C_T_c.-15C>T	c-15t MODERATE							2155168_C_G_p.Ser315Thr	Ser315Thr HIGH			2156196_G_A_p.Leu133Leu
1719	2.2.1(Beijing)	Resistant	Susceptible	Susceptible	Resistant	Resistant	Resistant													2154724_C_A_p.Arg463Leu, 2155168_C_G_p.Ser315Thr	Ser315Thr HIGH
1720	4.3.3(LAM)	Susceptible	Susceptible	Susceptible	Susceptible	Susceptible	Susceptible																	2156196_G_A_p.Leu133Leu
1721	4.2.1(Ural)	Susceptible	Susceptible	Susceptible	Susceptible	Susceptible	Susceptible
1722	4.2.1(Ural)	Susceptible	Susceptible	Susceptible	Susceptible	Susceptible	Susceptible
1723	4.8(mainly T)	Susceptible	Susceptible	Susceptible	Susceptible	Susceptible	Susceptible
1724	2.2.1(Beijing)	Susceptible	Susceptible	Susceptible	Susceptible	Susceptible	Susceptible													2154724_C_A_p.Arg463Leu
1725	2.2.1(Beijing)	Resistant	Susceptible	Susceptible	Susceptible	Susceptible	Susceptible													2154724_C_A_p.Arg463Leu, 2155168_C_G_p.Ser315Thr	Ser315Thr HIGH
1726	4.3.3(LAM)	Resistant	Resistant	Resistant	Susceptible	Susceptible	Susceptible					1673425_C_T_c.-15C>T	c-15t MODERATE							2155168_C_G_p.Ser315Thr	Ser315Thr HIGH			2156196_G_A_p.Leu133Leu
1727	2.2.1(Beijing)	Resistant	Resistant	Resistant	Resistant	Resistant	Resistant					1673432_T_C_c.-8T>C	observed among R							2154724_C_A_p.Arg463Leu, 2155168_C_G_p.Ser315Thr	Ser315Thr HIGH
1728	4.3.3(LAM)	Resistant			Susceptible	Susceptible	Susceptible					1673425_C_T_c.-15C>T	c-15t MODERATE							2155168_C_G_p.Ser315Thr	Ser315Thr HIGH			2156196_G_A_p.Leu133Leu
1729	4.2.1(Ural)	Resistant	Susceptible	Susceptible	Susceptible	Susceptible	Susceptible							1674102_C_A_p.Val221Val						2155168_C_G_p.Ser315Thr	Ser315Thr HIGH
1730	4.3.3(LAM)	Resistant	Susceptible	Susceptible	Resistant	Susceptible	Susceptible					1673425_C_T_c.-15C>T	c-15t MODERATE							2155168_C_G_p.Ser315Thr	Ser315Thr HIGH			2156196_G_A_p.Leu133Leu
1731	4.8(mainly T)	Susceptible	Susceptible	Susceptible
1732	2.2.1(Beijing)	Resistant	Susceptible	Susceptible	Resistant	Resistant	Resistant													2154724_C_A_p.Arg463Leu, 2155168_C_G_p.Ser315Thr	Ser315Thr HIGH
1733	2.2.1(Beijing)	Resistant	Susceptible	Susceptible	Susceptible	Susceptible	Susceptible													2154724_C_A_p.Arg463Leu, 2155168_C_G_p.Ser315Thr	Ser315Thr HIGH
1734	2.2.1(Beijing)	Resistant	Resistant	Resistant	Susceptible	Susceptible	Susceptible													2154724_C_A_p.Arg463Leu, 2155168_C_G_p.Ser315Thr	Ser315Thr HIGH
1735	2.2.1(Beijing)	Susceptible	Susceptible	Susceptible	Susceptible	Susceptible	Susceptible													2154724_C_A_p.Arg463Leu
1736	2.2.1(Beijing)	Resistant	Susceptible	Susceptible	Susceptible	Susceptible	Susceptible							1674048_G_A_p.Leu203Leu	observed among R					2154724_C_A_p.Arg463Leu, 2155168_C_G_p.Ser315Thr	Ser315Thr HIGH
1737	4.8(mainly T)	Susceptible	Susceptible	Susceptible	Susceptible	Susceptible	Susceptible
1738	4.3.3(LAM)	Resistant	Resistant	Resistant	Susceptible	Susceptible	Susceptible					1673425_C_T_c.-15C>T	c-15t MODERATE							2155168_C_G_p.Ser315Thr	Ser315Thr HIGH			2156196_G_A_p.Leu133Leu
1739	2.2.1(Beijing)	Resistant	Susceptible	Susceptible	Susceptible	Susceptible	Susceptible													2154724_C_A_p.Arg463Leu, 2155168_C_G_p.Ser315Thr	Ser315Thr HIGH
1740	2.2.1(Beijing)	Susceptible	Susceptible	Susceptible	Susceptible	Susceptible	Susceptible													2154724_C_A_p.Arg463Leu
1741	2.2.1(Beijing)	Susceptible	Susceptible	Susceptible	Susceptible	Susceptible	Susceptible													2154724_C_A_p.Arg463Leu
1742	4.8(mainly T)	Susceptible	Susceptible	Susceptible	Susceptible	Susceptible	Susceptible
1743	4.2.1(Ural)	Susceptible	Susceptible	Susceptible	Susceptible	Susceptible	Susceptible
1744	4.1.2.1(Haarlem)	Susceptible	Susceptible	Susceptible	Susceptible	Susceptible	Susceptible
1745	2.2.1(Beijing)	Resistant	Susceptible	Susceptible	Susceptible	Susceptible	Susceptible													2154724_C_A_p.Arg463Leu, 2155168_C_G_p.Ser315Thr	Ser315Thr HIGH
1746	4.8(mainly T)	Susceptible	Susceptible	Susceptible
1747	2.2.1(Beijing)	Susceptible	Susceptible	Susceptible	Susceptible	Susceptible	Susceptible													2154724_C_A_p.Arg463Leu
1748	2.2.1(Beijing)	Resistant	Susceptible	Susceptible	Susceptible	Susceptible	Susceptible													2154724_C_A_p.Arg463Leu, 2155168_C_G_p.Ser315Thr	Ser315Thr HIGH
1749	2.2.1(Beijing)	Susceptible	Susceptible	Susceptible	Susceptible	Susceptible	Susceptible													2154724_C_A_p.Arg463Leu
1750	2.2.1(Beijing)	Resistant	Susceptible	Susceptible	Susceptible	Susceptible	Susceptible													2154724_C_A_p.Arg463Leu, 2155168_C_G_p.Ser315Thr	Ser315Thr HIGH
1751	4.3.3(LAM)	Susceptible	Susceptible	Susceptible																				2156196_G_A_p.Leu133Leu
1752	4.3.3(LAM)	Resistant	Susceptible	Susceptible	Susceptible	Susceptible	Susceptible					1673425_C_T_c.-15C>T	c-15t MODERATE							2155168_C_G_p.Ser315Thr, 2155740_G_GC_p.Gly125fs	Ser315Thr HIGH			2156196_G_A_p.Leu133Leu
1753	2.2.1(Beijing)	Resistant	Susceptible	Susceptible	Susceptible	Susceptible	Susceptible													2154724_C_A_p.Arg463Leu, 2155168_C_G_p.Ser315Thr	Ser315Thr HIGH
1754	4.1.2(Euro-American)	Susceptible	Susceptible	Susceptible	Susceptible	Susceptible	Susceptible
1755	4.3.3(LAM)	Resistant	Susceptible	Susceptible	Susceptible	Susceptible	Susceptible					1673425_C_T_c.-15C>T	c-15t MODERATE							2155168_C_G_p.Ser315Thr	Ser315Thr HIGH			2156196_G_A_p.Leu133Leu
1756	2.2.1(Beijing)	Resistant	Susceptible	Susceptible	Susceptible	Susceptible	Susceptible													2154724_C_A_p.Arg463Leu, 2155168_C_G_p.Ser315Thr	Ser315Thr HIGH
1757	2.2.1(Beijing)	Resistant	Susceptible	Susceptible	Susceptible	Susceptible	Susceptible													2154724_C_A_p.Arg463Leu, 2155109_T_C_p.Ile335Val, 2155168_C_G_p.Ser315Thr	Ser315Thr HIGH
1758	4.3.3(LAM)	Resistant	Resistant	Resistant	Resistant	Susceptible	Susceptible					1673425_C_T_c.-15C>T	c-15t MODERATE							2155168_C_G_p.Ser315Thr	Ser315Thr HIGH			2156196_G_A_p.Leu133Leu
1759	2.2.1(Beijing)	Susceptible	Susceptible	Susceptible	Susceptible	Susceptible	Susceptible													2154724_C_A_p.Arg463Leu
1760	4.2.1(Ural)	Susceptible	Susceptible	Susceptible	Susceptible	Susceptible	Susceptible					1673401_G_A_c.-39G>A
1761	4.1.2.1(Haarlem)	Resistant	Susceptible	Susceptible	Susceptible	Susceptible	Susceptible					1673425_C_T_c.-15C>T	c-15t MODERATE							2155168_C_G_p.Ser315Thr	Ser315Thr HIGH
1762	4.3.3(LAM)	Resistant	Resistant	Resistant	Susceptible	Susceptible	Susceptible					1673425_C_T_c.-15C>T	c-15t MODERATE							2155168_C_G_p.Ser315Thr	Ser315Thr HIGH			2156196_G_A_p.Leu133Leu
1763	2.2.1(Beijing)	Resistant	Resistant	Susceptible	Resistant	Resistant	Resistant													2154724_C_A_p.Arg463Leu, 2155168_C_G_p.Ser315Thr	Ser315Thr HIGH
1764	2.2.1(Beijing)	Resistant	Resistant	Resistant	Resistant	Resistant	Resistant													2154724_C_A_p.Arg463Leu, 2155168_C_G_p.Ser315Thr	Ser315Thr HIGH
1765	2.2.1(Beijing)	Susceptible	Susceptible	Susceptible	Susceptible	Susceptible	Susceptible													2154724_C_A_p.Arg463Leu
1766	2.2.1(Beijing)	Resistant	Susceptible	Susceptible	Susceptible	Susceptible	Susceptible													2154724_C_A_p.Arg463Leu, 2155168_C_G_p.Ser315Thr	Ser315Thr HIGH
1767	2.2.1(Beijing)	Resistant	Susceptible	Susceptible	Susceptible	Susceptible	Susceptible													2154724_C_A_p.Arg463Leu, 2155168_C_G_p.Ser315Thr	Ser315Thr HIGH
1768	2.2.1(Beijing)	Resistant	Susceptible	Susceptible	Susceptible	Susceptible	Susceptible													2154724_C_A_p.Arg463Leu, 2155168_C_G_p.Ser315Thr	Ser315Thr HIGH
1769	2.2.1(Beijing)	Resistant	Resistant	Resistant	Resistant	Susceptible	Susceptible													2154724_C_A_p.Arg463Leu, 2155168_C_G_p.Ser315Thr	Ser315Thr HIGH
1770	4.1.2.1(Haarlem)	Resistant	Susceptible	Susceptible	Susceptible	Susceptible	Susceptible	2726136_C_T_c.-57C>T	observed among R											2155149_C_T_p.Trp321*	observed among R
1771	4.2.1(Ural)	Resistant	Susceptible	Susceptible	Susceptible	Susceptible	Susceptible							1674102_C_A_p.Val221Val						2155168_C_G_p.Ser315Thr	Ser315Thr HIGH
1772	4.3.3(LAM)	Resistant	Susceptible	Susceptible	Susceptible	Susceptible	Susceptible					1673425_C_T_c.-15C>T	c-15t MODERATE							2155168_C_G_p.Ser315Thr	Ser315Thr HIGH			2156196_G_A_p.Leu133Leu
1773	4.3.3(LAM)	Resistant	Susceptible	Susceptible	Susceptible	Susceptible	Susceptible					1673425_C_T_c.-15C>T	c-15t MODERATE							2155168_C_G_p.Ser315Thr	Ser315Thr HIGH			2156196_G_A_p.Leu133Leu
1774	4.3.3(LAM)	Resistant	Susceptible	Susceptible	Susceptible	Susceptible	Susceptible					1673425_C_T_c.-15C>T	c-15t MODERATE							2155168_C_G_p.Ser315Thr	Ser315Thr HIGH			2156196_G_A_p.Leu133Leu
1775	4.8(mainly T)	Susceptible	Susceptible	Susceptible	Susceptible	Susceptible	Susceptible
1776	2.2.1(Beijing)	Resistant	Resistant	Resistant	Susceptible	Susceptible	Susceptible					1673432_T_C_c.-8T>C	observed among R							2154724_C_A_p.Arg463Leu, 2155168_C_G_p.Ser315Thr	Ser315Thr HIGH
1777	4.3.3(LAM)	Resistant	Resistant	Susceptible	Susceptible	Susceptible	Susceptible					1673425_C_T_c.-15C>T	c-15t MODERATE							2155168_C_G_p.Ser315Thr	Ser315Thr HIGH			2156196_G_A_p.Leu133Leu
1778	4.2.1(Ural)	Susceptible	Susceptible	Susceptible	Susceptible	Susceptible	Susceptible							1673892_C_A_p.Ala151Ala
1779	4.8(mainly T)	Susceptible	Susceptible	Susceptible	Susceptible	Susceptible	Susceptible													2155740_G_GC_p.Gly125fs	observed among R
1780	4.3.3(LAM)	Resistant	Resistant	Resistant	Susceptible	Susceptible	Susceptible					1673425_C_T_c.-15C>T	c-15t MODERATE							2155168_C_G_p.Ser315Thr	Ser315Thr HIGH			2156196_G_A_p.Leu133Leu
1781	2.2.1(Beijing)	Resistant	Resistant	Resistant	Resistant	Resistant	Susceptible													2154724_C_A_p.Arg463Leu, 2155168_C_G_p.Ser315Thr	Ser315Thr HIGH
1782	4.1.2.1(Haarlem)	Resistant	Susceptible	Susceptible	Susceptible	Susceptible	Susceptible					1673425_C_T_c.-15C>T	c-15t MODERATE							2155168_C_G_p.Ser315Thr	Ser315Thr HIGH
1783	3(Delhi-CAS)	Resistant	Susceptible	Susceptible	Susceptible		Susceptible	2726105_G_A_c.-88G>A				1673425_C_T_c.-15C>T	c-15t MODERATE							2154724_C_A_p.Arg463Leu
1784	1.1.2(EAI)	Susceptible	Susceptible	Susceptible	Susceptible		Susceptible													2154724_C_A_p.Arg463Leu
1785	3(Delhi-CAS)	Resistant	Susceptible	Susceptible	Susceptible		Susceptible	2726105_G_A_c.-88G>A												2154724_C_A_p.Arg463Leu, 2155168_C_G_p.Ser315Thr	Ser315Thr HIGH
1786	3(Delhi-CAS)	Susceptible	Susceptible	Susceptible	Susceptible		Susceptible	2726105_G_A_c.-88G>A												2154724_C_A_p.Arg463Leu
1787	1.1.2(EAI)	Susceptible			Susceptible		Susceptible													2154724_C_A_p.Arg463Leu, 2155898_C_T_p.Asp72Asn
1788	1.1.3(EAI)	Susceptible	Susceptible	Susceptible	Susceptible		Susceptible													2154724_C_A_p.Arg463Leu
1789	3(Delhi-CAS)	Resistant	Susceptible	Susceptible	Susceptible		Susceptible	2726105_G_A_c.-88G>A												2154724_C_A_p.Arg463Leu, 2155168_C_G_p.Ser315Thr	Ser315Thr HIGH
1790	1.1.2(EAI)	Resistant	Susceptible	Susceptible	Susceptible		Susceptible							1674048_G_A_p.Leu203Leu	observed among R					2154724_C_A_p.Arg463Leu, 2155109_T_TC_p.Ile335fs	observed among R
1791	3.1.2.1(Delhi-CAS)	Susceptible	Susceptible	Susceptible	Susceptible		Susceptible	2726105_G_A_c.-88G>A												2154124_T_C_p.Asp663Gly, 2154724_C_A_p.Arg463Leu
1792	3(Delhi-CAS)	Susceptible	Susceptible	Susceptible	Susceptible		Susceptible	2726105_G_A_c.-88G>A												2154724_C_A_p.Arg463Leu
1793	3(Delhi-CAS)	Susceptible	Susceptible	Susceptible	Susceptible		Susceptible	2726105_G_A_c.-88G>A												2154724_C_A_p.Arg463Leu
1794	1.1.2(EAI)	Resistant	Susceptible	Susceptible	Susceptible		Susceptible													2154724_C_A_p.Arg463Leu, 2155168_C_G_p.Ser315Thr	Ser315Thr HIGH
1795	3(Delhi-CAS)	Susceptible	Susceptible	Susceptible	Susceptible		Susceptible	2726105_G_A_c.-88G>A												2154724_C_A_p.Arg463Leu
1796	3(Delhi-CAS)	Resistant	Susceptible	Susceptible	Susceptible		Susceptible	2726105_G_A_c.-88G>A												2154724_C_A_p.Arg463Leu, 2155541_A_C_p.Trp191Gly, 2155734_C_T_p.Met126Ile
1797	4.1.1.1(X-type)	Susceptible	Resistant	Resistant	Susceptible		Susceptible
1798	3(Delhi-CAS)	Resistant	Susceptible	Susceptible	Susceptible		Susceptible	2726105_G_A_c.-88G>A				1673425_C_T_c.-15C>T	c-15t MODERATE							2154724_C_A_p.Arg463Leu
1799	3(Delhi-CAS)	Susceptible	Resistant	Susceptible	Susceptible		Susceptible	2726105_G_A_c.-88G>A												2154724_C_A_p.Arg463Leu
1800	3(Delhi-CAS)	Resistant	Susceptible	Susceptible	Susceptible		Resistant	2726105_G_A_c.-88G>A												2154724_C_A_p.Arg463Leu, 2155168_C_G_p.Ser315Thr	Ser315Thr HIGH
1801	3.1.2(Delhi-CAS)	Susceptible	Susceptible	Susceptible	Susceptible		Susceptible	2726105_G_A_c.-88G>A												2154724_C_A_p.Arg463Leu
1802	3(Delhi-CAS)	Resistant	Susceptible	Susceptible	Susceptible		Susceptible	2726105_G_A_c.-88G>A										1674769_G_T_p.Ala190Ser		2154724_C_A_p.Arg463Leu, 2155168_C_G_p.Ser315Thr	Ser315Thr HIGH
1803	3(Delhi-CAS)	Susceptible	Susceptible	Susceptible	Susceptible		Susceptible	2726105_G_A_c.-88G>A												2154724_C_A_p.Arg463Leu
1804	3(Delhi-CAS)	Resistant	Susceptible	Susceptible	Susceptible		Susceptible	2726105_G_A_c.-88G>A												2154724_C_A_p.Arg463Leu, 2155168_C_G_p.Ser315Thr	Ser315Thr HIGH
1805	1.1.2(EAI)	Susceptible	Susceptible	Susceptible	Susceptible		Susceptible													2154724_C_A_p.Arg463Leu
1806	3(Delhi-CAS)	Resistant	Susceptible	Susceptible	Susceptible		Susceptible	2726105_G_A_c.-88G>A												2154724_C_A_p.Arg463Leu, 2155168_C_G_p.Ser315Thr, 2155381_G_C_p.Ala244Gly	Ser315Thr HIGH
1807	3(Delhi-CAS)	Resistant	Resistant	Susceptible	Susceptible		Susceptible	2726105_G_A_c.-88G>A												2154724_C_A_p.Arg463Leu, 2155168_C_G_p.Ser315Thr	Ser315Thr HIGH
1808	3(Delhi-CAS)	Susceptible	Susceptible	Susceptible	Susceptible		Susceptible	2726105_G_A_c.-88G>A												2154724_C_A_p.Arg463Leu
1809	2.2.1(Beijing)	Resistant	Resistant	Resistant	Susceptible		Susceptible													2154724_C_A_p.Arg463Leu, 2155168_C_G_p.Ser315Thr	Ser315Thr HIGH
1810	3(Delhi-CAS)	Susceptible	Susceptible	Susceptible	Susceptible		Susceptible	2726105_G_A_c.-88G>A												2154724_C_A_p.Arg463Leu
1811	3(Delhi-CAS)	Resistant	Susceptible	Susceptible	Susceptible		Susceptible	2726105_G_A_c.-88G>A												2154724_C_A_p.Arg463Leu, 2155168_C_G_p.Ser315Thr	Ser315Thr HIGH
1812	3(Delhi-CAS)	Resistant	Susceptible	Susceptible	Susceptible		Susceptible	2726105_G_A_c.-88G>A												2154724_C_A_p.Arg463Leu, 2155168_C_G_p.Ser315Thr	Ser315Thr HIGH
1813	3(Delhi-CAS)	Susceptible	Susceptible	Susceptible	Susceptible		Susceptible	2726105_G_A_c.-88G>A												2154724_C_A_p.Arg463Leu
1814	4.9(H37Rv-like)	Resistant	Susceptible	Susceptible	Susceptible		Susceptible													2155168_C_G_p.Ser315Thr	Ser315Thr HIGH
1815	3(Delhi-CAS)	Susceptible	Susceptible	Susceptible				2726105_G_A_c.-88G>A												2154724_C_A_p.Arg463Leu
1816	3(Delhi-CAS)	Susceptible	Susceptible	Susceptible	Susceptible		Susceptible	2726105_G_A_c.-88G>A												2154724_C_A_p.Arg463Leu
1817	3(Delhi-CAS)	Susceptible	Susceptible	Susceptible	Susceptible		Susceptible	2726105_G_A_c.-88G>A												2154724_C_A_p.Arg463Leu
1818	3(Delhi-CAS)	Susceptible	Susceptible	Susceptible	Susceptible		Susceptible	2726105_G_A_c.-88G>A												2154724_C_A_p.Arg463Leu
1819	3(Delhi-CAS)	Susceptible	Susceptible	Susceptible	Susceptible		Susceptible	2726105_G_A_c.-88G>A												2154724_C_A_p.Arg463Leu
1820	3(Delhi-CAS)	Resistant	Susceptible	Susceptible	Susceptible		Susceptible	2726105_G_A_c.-88G>A												2154724_C_A_p.Arg463Leu, 2155168_C_G_p.Ser315Thr	Ser315Thr HIGH
1821	3(Delhi-CAS)	Susceptible	Susceptible	Susceptible	Susceptible		Resistant	2726105_G_A_c.-88G>A												2154724_C_A_p.Arg463Leu
1822	3(Delhi-CAS)	Resistant	Resistant	Resistant	Susceptible		Susceptible	2726105_G_A_c.-88G>A				1673425_C_T_c.-15C>T	c-15t MODERATE							2154724_C_A_p.Arg463Leu, 2155732_T_G_p.Gln127Pro
1823	3(Delhi-CAS)	Susceptible	Susceptible	Susceptible	Susceptible		Susceptible	2726105_G_A_c.-88G>A												2154724_C_A_p.Arg463Leu
1824	3(Delhi-CAS)	Resistant	Susceptible	Susceptible	Susceptible		Susceptible	2726105_G_A_c.-88G>A												2154724_C_A_p.Arg463Leu, 2155168_C_G_p.Ser315Thr	Ser315Thr HIGH
1825	3(Delhi-CAS)	Susceptible	Susceptible	Susceptible	Susceptible		Susceptible	2726105_G_A_c.-88G>A												2154724_C_A_p.Arg463Leu
1826	3(Delhi-CAS)	Susceptible	Susceptible	Susceptible	Susceptible		Susceptible	2726105_G_A_c.-88G>A												2154724_C_A_p.Arg463Leu
1827	3(Delhi-CAS)	Resistant	Susceptible	Susceptible	Susceptible		Susceptible	2726105_G_A_c.-88G>A												2154628_C_G_p.Gly495Ala, 2154724_C_A_p.Arg463Leu, 2155168_C_G_p.Ser315Thr	Ser315Thr HIGH
1828	1.1.2(EAI)	Susceptible	Susceptible	Susceptible	Susceptible		Susceptible													2154724_C_A_p.Arg463Leu
1829	2.2.1(Beijing)	Resistant	Resistant	Resistant	Susceptible		Susceptible													2154724_C_A_p.Arg463Leu, 2155168_C_G_p.Ser315Thr	Ser315Thr HIGH
1830	3(Delhi-CAS)	Resistant	Susceptible	Susceptible	Susceptible		Susceptible	2726105_G_A_c.-88G>A												2154724_C_A_p.Arg463Leu, 2155168_C_G_p.Ser315Thr	Ser315Thr HIGH
1831	3(Delhi-CAS)	Resistant	Susceptible	Susceptible	Susceptible		Susceptible	2726105_G_A_c.-88G>A												2154724_C_A_p.Arg463Leu
1832	2.2.1(Beijing)	Susceptible	Resistant	Susceptible	Susceptible		Susceptible													2154724_C_A_p.Arg463Leu
1833	3(Delhi-CAS)	Resistant	Susceptible	Susceptible	Susceptible		Susceptible	2726105_G_A_c.-88G>A												2154724_C_A_p.Arg463Leu
1834	2.2.1(Beijing)	Resistant	Resistant	Resistant	Susceptible		Susceptible													2154724_C_A_p.Arg463Leu, 2155168_C_G_p.Ser315Thr	Ser315Thr HIGH
1835	3(Delhi-CAS)	Susceptible	Susceptible	Susceptible	Susceptible		Susceptible	2726105_G_A_c.-88G>A												2154724_C_A_p.Arg463Leu
1836	2.2.1.1(Beijing)	Resistant	Susceptible	Susceptible	Susceptible		Susceptible					1673425_C_T_c.-15C>T	c-15t MODERATE							2154724_C_A_p.Arg463Leu, 2155783_G_A_p.Ala110Val
1837	3(Delhi-CAS)	Resistant	Susceptible	Susceptible	Susceptible		Susceptible	2726105_G_A_c.-88G>A												2154724_C_A_p.Arg463Leu, 2155168_C_G_p.Ser315Thr	Ser315Thr HIGH
1838	3(Delhi-CAS)	Resistant	Susceptible	Susceptible	Susceptible		Susceptible	2726105_G_A_c.-88G>A				1673425_C_T_c.-15C>T	c-15t MODERATE							2154724_C_A_p.Arg463Leu
1839	1.1.2(EAI)	Susceptible	Susceptible	Susceptible	Susceptible		Susceptible													2154724_C_A_p.Arg463Leu
1840	3(Delhi-CAS)	Susceptible	Susceptible	Susceptible	Susceptible		Susceptible	2726105_G_A_c.-88G>A												2154724_C_A_p.Arg463Leu
1841	1.1.2(EAI)	Resistant	Susceptible	Susceptible	Susceptible		Susceptible													2154724_C_A_p.Arg463Leu, 2155168_C_G_p.Ser315Thr	Ser315Thr HIGH
1842	3(Delhi-CAS)	Resistant	Susceptible	Susceptible	Susceptible		Susceptible	2726105_G_A_c.-88G>A				1673423_G_T_c.-17G>T	observed among R							2154724_C_A_p.Arg463Leu, 2154857_C_A_p.Asp419Tyr
1843	3(Delhi-CAS)	Susceptible	Resistant	Resistant	Susceptible		Susceptible	2726105_G_A_c.-88G>A												2154724_C_A_p.Arg463Leu
1844	3(Delhi-CAS)	Resistant	Susceptible	Susceptible	Susceptible		Susceptible	2726105_G_A_c.-88G>A												2154724_C_A_p.Arg463Leu, 2155168_C_G_p.Ser315Thr	Ser315Thr HIGH
1845	3(Delhi-CAS)	Susceptible	Susceptible	Susceptible	Susceptible		Susceptible	2726105_G_A_c.-88G>A												2154724_C_A_p.Arg463Leu
1846	3(Delhi-CAS)	Susceptible	Susceptible	Susceptible	Susceptible		Susceptible	2726105_G_A_c.-88G>A												2154724_C_A_p.Arg463Leu
1847	3(Delhi-CAS)	Resistant	Susceptible	Susceptible	Susceptible		Susceptible	2726105_G_A_c.-88G>A, 2726115_CT_C_c.-77delT												2154724_C_A_p.Arg463Leu, 2155667_A_G_p.Trp149Arg	observed among R			2156256_G_C_p.Leu113Val
1848	3(Delhi-CAS)	Resistant	Susceptible	Susceptible	Susceptible		Susceptible	2726105_G_A_c.-88G>A												2154724_C_A_p.Arg463Leu, 2155168_C_G_p.Ser315Thr	Ser315Thr HIGH
1849	3(Delhi-CAS)	Susceptible	Susceptible	Susceptible	Susceptible		Susceptible	2726105_G_A_c.-88G>A												2154724_C_A_p.Arg463Leu
1850	3(Delhi-CAS)	Susceptible	Resistant	Resistant	Susceptible		Susceptible	2726105_G_A_c.-88G>A												2154724_C_A_p.Arg463Leu
1851	4.8(mainly T)	Resistant	Resistant	Resistant	Susceptible		Susceptible					1673425_C_T_c.-15C>T	c-15t MODERATE							2155168_C_G_p.Ser315Thr	Ser315Thr HIGH
1852	4.3.3(LAM)	Susceptible	Resistant	Resistant	Susceptible		Susceptible
1853	3(Delhi-CAS)	Susceptible	Susceptible	Susceptible	Susceptible		Susceptible	2726105_G_A_c.-88G>A												2154724_C_A_p.Arg463Leu
1854	3(Delhi-CAS)	Susceptible	Susceptible	Susceptible	Susceptible		Susceptible	2726105_G_A_c.-88G>A										1674481_T_G_p.Ser94Ala	observed among R	2154724_C_A_p.Arg463Leu
1855	4.2.2(Euro-American)	Resistant	Resistant	Susceptible	Susceptible		Susceptible													2155168_C_G_p.Ser315Thr	Ser315Thr HIGH
1856	3(Delhi-CAS)	Susceptible	Susceptible	Susceptible	Susceptible		Susceptible	2726105_G_A_c.-88G>A												2154724_C_A_p.Arg463Leu
1857	4.5(Euro-American)	Susceptible	Resistant	Resistant	Susceptible		Susceptible
1858	1.1.2(EAI)	Resistant	Resistant	Resistant	Susceptible		Susceptible					1673425_C_T_c.-15C>T	c-15t MODERATE							2154724_C_A_p.Arg463Leu
1859	3(Delhi-CAS)	Susceptible	Susceptible	Susceptible	Susceptible		Susceptible	2726105_G_A_c.-88G>A												2154724_C_A_p.Arg463Leu
1860	3(Delhi-CAS)	Resistant	Susceptible	Susceptible	Susceptible		Susceptible	2726105_G_A_c.-88G>A												2154724_C_A_p.Arg463Leu, 2155168_C_G_p.Ser315Thr	Ser315Thr HIGH
1861	3.1.2(Delhi-CAS)	Susceptible	Susceptible	Susceptible	Susceptible		Susceptible	2726105_G_A_c.-88G>A												2154724_C_A_p.Arg463Leu
1862	3(Delhi-CAS)	Resistant	Resistant	Resistant	Susceptible		Susceptible	2726105_G_A_c.-88G>A												2154724_C_A_p.Arg463Leu, 2155168_C_G_p.Ser315Thr	Ser315Thr HIGH
1863	3(Delhi-CAS)	Susceptible	Susceptible	Susceptible	Susceptible		Susceptible	2726105_G_A_c.-88G>A												2154724_C_A_p.Arg463Leu
1864	3(Delhi-CAS)	Resistant	Susceptible	Susceptible	Susceptible		Susceptible	2726105_G_A_c.-88G>A												2154724_C_A_p.Arg463Leu, 2155168_C_G_p.Ser315Thr	Ser315Thr HIGH
1865	4.6.2(Euro-American)	Susceptible	Susceptible	Susceptible	Susceptible		Susceptible
1866	1.1.2(EAI)	Resistant	Susceptible	Susceptible	Susceptible		Susceptible													2154724_C_A_p.Arg463Leu, 2155168_C_G_p.Ser315Thr	Ser315Thr HIGH
1867	3(Delhi-CAS)	Susceptible	Susceptible	Susceptible	Susceptible		Susceptible	2726105_G_A_c.-88G>A												2154724_C_A_p.Arg463Leu
1868	3(Delhi-CAS)	Resistant			Susceptible		Susceptible	2726105_G_A_c.-88G>A												2154724_C_A_p.Arg463Leu, 2155289_T_G_p.Thr275Pro	observed among R
1869	3(Delhi-CAS)	Susceptible	Susceptible	Susceptible	Susceptible		Susceptible	2726105_G_A_c.-88G>A												2154724_C_A_p.Arg463Leu
1870	3(Delhi-CAS)	Susceptible	Susceptible	Susceptible	Susceptible		Susceptible	2726105_G_A_c.-88G>A												2154724_C_A_p.Arg463Leu
1871	4.2.2(Euro-American)	Resistant	Resistant	Resistant	Susceptible		Susceptible											1674414_G_A_p.Leu71Leu		2155168_C_G_p.Ser315Thr	Ser315Thr HIGH
1872	3(Delhi-CAS)	Susceptible	Susceptible	Susceptible	Susceptible		Susceptible	2726105_G_A_c.-88G>A												2154724_C_A_p.Arg463Leu
1873	3(Delhi-CAS)	Resistant	Susceptible	Susceptible	Susceptible		Susceptible	2726105_G_A_c.-88G>A, 2726116_T_G_c.-77T>G
1874	3(Delhi-CAS)	Susceptible	Susceptible	Susceptible	Susceptible		Susceptible	2726105_G_A_c.-88G>A												2154724_C_A_p.Arg463Leu
1875	3(Delhi-CAS)	Resistant	Susceptible	Susceptible	Susceptible		Susceptible	2726105_G_A_c.-88G>A												2154724_C_A_p.Arg463Leu, 2155168_C_G_p.Ser315Thr	Ser315Thr HIGH
1876	1.1.2(EAI)	Susceptible	Susceptible	Susceptible	Susceptible		Susceptible													2154724_C_A_p.Arg463Leu
1877	3(Delhi-CAS)	Susceptible	Susceptible	Susceptible	Susceptible		Susceptible	2726105_G_A_c.-88G>A												2154724_C_A_p.Arg463Leu
1878	3(Delhi-CAS)	Resistant	Resistant	Susceptible	Susceptible		Susceptible	2726105_G_A_c.-88G>A												2154724_C_A_p.Arg463Leu, 2155168_C_T_p.Ser315Asn	Ser315Asn HIGH
1879	3(Delhi-CAS)	Susceptible	Susceptible	Susceptible	Susceptible		Susceptible	2726105_G_A_c.-88G>A												2154724_C_A_p.Arg463Leu
1880	4.9(H37Rv-like)	Resistant	Susceptible	Susceptible	Susceptible		Susceptible											1674481_T_G_p.Ser94Ala	observed among R
1881	3(Delhi-CAS)	Susceptible	Susceptible	Susceptible	Susceptible		Susceptible	2726105_G_A_c.-88G>A												2154724_C_A_p.Arg463Leu
1882	1.1.2(EAI)	Resistant	Susceptible	Susceptible	Susceptible		Susceptible							1674048_G_A_p.Leu203Leu	observed among R					2154724_C_A_p.Arg463Leu
1883	1.1.2(EAI)	Susceptible	Susceptible	Susceptible	Susceptible		Susceptible													2154724_C_A_p.Arg463Leu
1884	3(Delhi-CAS)	Resistant	Susceptible	Susceptible	Susceptible		Susceptible	2726105_G_A_c.-88G>A												2154724_C_A_p.Arg463Leu, 2155168_C_G_p.Ser315Thr	Ser315Thr HIGH
1885	3(Delhi-CAS)	Susceptible	Susceptible	Susceptible	Susceptible		Susceptible	2726105_G_A_c.-88G>A												2154724_C_A_p.Arg463Leu
1886	1.1.2(EAI)	Resistant	Susceptible	Susceptible	Susceptible		Susceptible					1673425_C_T_c.-15C>T	c-15t MODERATE							2154724_C_A_p.Arg463Leu
1887	1.1.2(EAI)	Susceptible	Susceptible	Susceptible	Susceptible		Susceptible													2154724_C_A_p.Arg463Leu
1888	3(Delhi-CAS)	Susceptible	Resistant	Susceptible	Susceptible		Susceptible	2726105_G_A_c.-88G>A												2154724_C_A_p.Arg463Leu
1889	3(Delhi-CAS)	Resistant	Resistant	Resistant	Resistant		Resistant	2726105_G_A_c.-88G>A												2154724_C_A_p.Arg463Leu, 2155168_C_G_p.Ser315Thr	Ser315Thr HIGH
1890	3(Delhi-CAS)	Susceptible	Susceptible	Susceptible	Susceptible		Susceptible	2726105_G_A_c.-88G>A												2154724_C_A_p.Arg463Leu
1891	3(Delhi-CAS)	Susceptible	Resistant	Resistant	Susceptible		Susceptible	2726105_G_A_c.-88G>A												2154724_C_A_p.Arg463Leu
1892	3(Delhi-CAS)	Resistant	Resistant	Resistant	Susceptible		Susceptible	2726105_G_A_c.-88G>A												2154724_C_A_p.Arg463Leu, 2155276_C_T_p.Gly279Asp	observed among R
1893	3(Delhi-CAS)	Susceptible	Susceptible	Susceptible	Susceptible		Susceptible	2726105_G_A_c.-88G>A												2154724_C_A_p.Arg463Leu
1894	3(Delhi-CAS)	Susceptible	Susceptible	Susceptible	Susceptible		Susceptible	2726105_G_A_c.-88G>A												2154724_C_A_p.Arg463Leu
1895	3(Delhi-CAS)	Resistant	Susceptible	Susceptible	Susceptible		Susceptible	2726105_G_A_c.-88G>A												2154724_C_A_p.Arg463Leu, 2155168_C_G_p.Ser315Thr	Ser315Thr HIGH
1896	3(Delhi-CAS)	Resistant	Susceptible	Susceptible	Susceptible		Susceptible	2726105_G_A_c.-88G>A												2154724_C_A_p.Arg463Leu, 2155168_C_G_p.Ser315Thr	Ser315Thr HIGH
1897	3.1.2(Delhi-CAS)	Susceptible	Resistant	Resistant	Susceptible		Susceptible	2726105_G_A_c.-88G>A												2154724_C_A_p.Arg463Leu
1898	3(Delhi-CAS)	Resistant			Susceptible		Susceptible	2726105_G_A_c.-88G>A												2154724_C_A_p.Arg463Leu, 2154827_GC_G_p.Pro429fs	observed among R
1899	3(Delhi-CAS)	Susceptible	Susceptible	Susceptible	Susceptible		Susceptible	2726105_G_A_c.-88G>A												2154724_C_A_p.Arg463Leu
1900	3(Delhi-CAS)	Resistant	Resistant	Susceptible	Resistant		Resistant	2726105_G_A_c.-88G>A												2154724_C_A_p.Arg463Leu, 2155168_C_G_p.Ser315Thr	Ser315Thr HIGH
1901	3(Delhi-CAS)	Susceptible	Susceptible	Susceptible	Susceptible		Susceptible	2726105_G_A_c.-88G>A												2154724_C_A_p.Arg463Leu
1902	1.1.2(EAI)	Resistant	Susceptible	Susceptible	Susceptible		Susceptible	2726100_G_A_c.-93G>A												2154724_C_A_p.Arg463Leu, 2155168_C_G_p.Ser315Thr	Ser315Thr HIGH
1903	1.1.2(EAI)	Susceptible	Susceptible	Susceptible	Susceptible		Susceptible													2154724_C_A_p.Arg463Leu
1904	1.1.2(EAI)	Resistant			Susceptible		Susceptible					1673425_C_T_c.-15C>T	c-15t MODERATE							2154220_A_T_p.Leu631Gln, 2154724_C_A_p.Arg463Leu
1905	4.2.2(Euro-American)	Resistant	Susceptible	Susceptible	Susceptible															2155168_C_G_p.Ser315Thr	Ser315Thr HIGH
1906	4.5(Euro-American)	Susceptible	Susceptible	Susceptible	Susceptible		Susceptible
1907	3(Delhi-CAS)	Resistant	Susceptible	Susceptible	Susceptible		Susceptible	2726105_G_A_c.-88G>A												2154724_C_A_p.Arg463Leu
1908	4.1.1.1(X-type)	Susceptible	Resistant	Resistant	Susceptible		Susceptible			2726210_T_C_p.Ile6Ile		1673368_A_G_c.-69T>C
1909	3(Delhi-CAS)	Susceptible	Resistant	Susceptible	Susceptible		Susceptible	2726105_G_A_c.-88G>A												2154724_C_A_p.Arg463Leu
1910	3(Delhi-CAS)	Resistant	Susceptible	Susceptible	Susceptible		Susceptible	2726105_G_A_c.-88G>A												2154724_C_A_p.Arg463Leu, 2155168_C_G_p.Ser315Thr	Ser315Thr HIGH
1911	3(Delhi-CAS)	Susceptible	Susceptible	Susceptible	Susceptible		Susceptible	2726105_G_A_c.-88G>A												2154724_C_A_p.Arg463Leu
1912	1.1.3(EAI)	Resistant	Susceptible	Susceptible	Susceptible		Susceptible													2154724_C_A_p.Arg463Leu
1913	3(Delhi-CAS)	Susceptible	Susceptible	Susceptible	Susceptible		Susceptible	2726105_G_A_c.-88G>A												2154724_C_A_p.Arg463Leu
1914	1.1.2(EAI)	Resistant	Susceptible	Susceptible	Susceptible		Susceptible					1673425_C_T_c.-15C>T	c-15t MODERATE							2154724_C_A_p.Arg463Leu
1915	3(Delhi-CAS)	Susceptible	Susceptible	Susceptible	Susceptible		Susceptible	2726105_G_A_c.-88G>A												2154724_C_A_p.Arg463Leu
1916	4.9(H37Rv-like)	Resistant	Susceptible	Susceptible	Susceptible		Susceptible													2156077_GTGGTTTC_G_p.Glu10fs, 2156093_G_GT_p.Pro7fs	observed among R
1917	3(Delhi-CAS)	Susceptible	Susceptible	Susceptible	Susceptible		Susceptible	2726105_G_A_c.-88G>A												2154724_C_A_p.Arg463Leu
1918	3(Delhi-CAS)	Resistant	Resistant	Resistant	Susceptible		Susceptible	2726105_G_A_c.-88G>A												2154724_C_A_p.Arg463Leu
1919	3(Delhi-CAS)	Susceptible	Susceptible	Susceptible	Susceptible		Susceptible	2726105_G_A_c.-88G>A												2154724_C_A_p.Arg463Leu
1920	2.2.1(Beijing)	Resistant	Susceptible	Susceptible	Susceptible		Susceptible					1673425_C_T_c.-15C>T	c-15t MODERATE							2154724_C_A_p.Arg463Leu, 2155168_C_G_p.Ser315Thr	Ser315Thr HIGH
1921	3(Delhi-CAS)	Susceptible	Susceptible	Susceptible	Susceptible		Susceptible	2726105_G_A_c.-88G>A												2154724_C_A_p.Arg463Leu
1922	1.1.2(EAI)	Resistant	Susceptible	Susceptible	Susceptible		Susceptible													2154724_C_A_p.Arg463Leu
1923	1.1.2(EAI)	Susceptible	Susceptible	Susceptible	Susceptible		Susceptible													2154724_C_A_p.Arg463Leu
1924	3(Delhi-CAS)	Resistant	Resistant	Resistant	Susceptible		Susceptible	2726105_G_A_c.-88G>A						1673816_G_A_p.Ser126Asn						2154724_C_A_p.Arg463Leu, 2155168_C_G_p.Ser315Thr	Ser315Thr HIGH
1925	1.1.2(EAI)	Resistant	Susceptible	Susceptible	Susceptible		Susceptible	2726091_G_A_c.-102G>A				1673425_C_T_c.-15C>T	c-15t MODERATE					1674262_A_G_p.Ile21Val	observed among R	2154075_C_T_p.Gln679Gln, 2154724_C_A_p.Arg463Leu
1926	3(Delhi-CAS)	Susceptible	Susceptible	Susceptible	Susceptible		Susceptible	2726105_G_A_c.-88G>A, 2726142_G_A_c.-51G>A												2154724_C_A_p.Arg463Leu
1927	3(Delhi-CAS)	Resistant	Susceptible	Susceptible	Susceptible		Susceptible	2726105_G_A_c.-88G>A				1673425_C_T_c.-15C>T	c-15t MODERATE							2154724_C_A_p.Arg463Leu
1928	3(Delhi-CAS)	Susceptible	Resistant	Susceptible	Susceptible		Susceptible	2726105_G_A_c.-88G>A												2154724_C_A_p.Arg463Leu
1929	3(Delhi-CAS)	Resistant	Resistant	Resistant	Susceptible		Susceptible	2726105_G_A_c.-88G>A												2154724_C_A_p.Arg463Leu, 2155168_C_G_p.Ser315Thr	Ser315Thr HIGH
1930	3(Delhi-CAS)	Susceptible	Susceptible	Susceptible	Susceptible		Susceptible	2726105_G_A_c.-88G>A												2154724_C_A_p.Arg463Leu
1931	3(Delhi-CAS)	Resistant	Susceptible	Susceptible	Susceptible		Susceptible	2726105_G_A_c.-88G>A												2154724_C_A_p.Arg463Leu, 2155168_C_G_p.Ser315Thr	Ser315Thr HIGH
1932	3(Delhi-CAS)	Resistant	Susceptible	Susceptible	Susceptible		Susceptible	2726105_G_A_c.-88G>A		2726286_G_A_p.Gly32Ser										2154724_C_A_p.Arg463Leu, 2154860_G_A_p.Arg418*	observed among R
1933	3(Delhi-CAS)	Resistant	Susceptible	Susceptible	Susceptible		Susceptible	2726105_G_A_c.-88G>A												2154724_C_A_p.Arg463Leu
1934	3(Delhi-CAS)	Resistant	Susceptible	Susceptible	Susceptible		Susceptible	2726105_G_A_c.-88G>A												2154724_C_A_p.Arg463Leu, 2155168_C_G_p.Ser315Thr	Ser315Thr HIGH
1935	3(Delhi-CAS)	Susceptible	Susceptible	Susceptible	Susceptible		Susceptible	2726105_G_A_c.-88G>A												2154724_C_A_p.Arg463Leu
1936	3(Delhi-CAS)	Resistant	Resistant	Susceptible	Susceptible		Susceptible	2726105_G_A_c.-88G>A												2154395_C_T_p.Asp573Asn, 2154724_C_A_p.Arg463Leu, 2155168_C_G_p.Ser315Thr	Ser315Thr HIGH
1937	1.1.2(EAI)	Susceptible	Susceptible	Susceptible	Susceptible		Susceptible													2154724_C_A_p.Arg463Leu
1938	2.2.1.1(Beijing)	Susceptible	Susceptible	Susceptible	Susceptible		Susceptible													2154724_C_A_p.Arg463Leu
1939	3(Delhi-CAS)	Susceptible	Susceptible	Susceptible	Susceptible		Susceptible	2726105_G_A_c.-88G>A												2155681_G_A_p.Ala144Val
1940	2.2.1.1(Beijing)	Susceptible	Susceptible	Susceptible	Susceptible		Susceptible													2154724_C_A_p.Arg463Leu
1941	4.5(Euro-American)	Susceptible	Susceptible	Susceptible	Susceptible		Susceptible
1942	3(Delhi-CAS)	Susceptible	Susceptible	Susceptible	Susceptible		Susceptible	2726105_G_A_c.-88G>A												2154724_C_A_p.Arg463Leu
1943	3(Delhi-CAS)	Resistant	Susceptible	Susceptible				2726105_G_A_c.-88G>A												2154724_C_A_p.Arg463Leu, 2155142_T_G_p.Thr324Pro
1944	4.1.2.1(Haarlem)	Susceptible	Susceptible	Susceptible	Susceptible		Susceptible
1945	3(Delhi-CAS)	Susceptible	Susceptible	Susceptible	Susceptible		Susceptible	2726105_G_A_c.-88G>A												2154724_C_A_p.Arg463Leu
1946	3.1.2.1(Delhi-CAS)	Susceptible	Susceptible	Susceptible	Susceptible		Susceptible	2726105_G_A_c.-88G>A												2154724_C_A_p.Arg463Leu
1947	4.6.2(Euro-American)	Susceptible	Resistant	Resistant	Susceptible		Susceptible
1948	3(Delhi-CAS)	Resistant	Susceptible	Susceptible	Susceptible		Susceptible	2726105_G_A_c.-88G>A												2154724_C_A_p.Arg463Leu, 2155168_C_G_p.Ser315Thr	Ser315Thr HIGH
1949	3.1.2.1(Delhi-CAS)	Susceptible	Resistant	Susceptible	Susceptible		Susceptible	2726105_G_A_c.-88G>A												2154724_C_A_p.Arg463Leu
1950	3(Delhi-CAS)	Susceptible	Susceptible	Susceptible	Susceptible		Susceptible	2726105_G_A_c.-88G>A												2154724_C_A_p.Arg463Leu
1951	3(Delhi-CAS)	Resistant	Susceptible	Susceptible	Susceptible		Susceptible	2726105_G_A_c.-88G>A												2154724_C_A_p.Arg463Leu, 2155168_C_G_p.Ser315Thr	Ser315Thr HIGH
1952	3(Delhi-CAS)	Resistant	Susceptible	Susceptible	Susceptible		Susceptible	2726105_G_A_c.-88G>A												2154724_C_A_p.Arg463Leu, 2155168_C_G_p.Ser315Thr	Ser315Thr HIGH
1953	4.2.2(Euro-American)	Susceptible	Susceptible	Susceptible	Susceptible		Susceptible	2726105_G_A_c.-88G>A												2154724_C_A_p.Arg463Leu
1954	4.5(Euro-American)	Susceptible	Susceptible	Susceptible	Susceptible		Susceptible
1955	4.2.2(Euro-American)	Resistant	Susceptible	Susceptible	Resistant		Resistant													2155168_C_G_p.Ser315Thr	Ser315Thr HIGH
1956	3(Delhi-CAS)	Susceptible	Resistant	Resistant	Resistant		Resistant	2726105_G_A_c.-88G>A												2154724_C_A_p.Arg463Leu
1957	3(Delhi-CAS)	Susceptible	Susceptible	Susceptible	Susceptible		Susceptible	2726105_G_A_c.-88G>A												2154724_C_A_p.Arg463Leu
1958	4.8(mainly T)	Resistant	Susceptible	Susceptible	Susceptible		Susceptible					1673425_C_T_c.-15C>T	c-15t MODERATE							2155168_C_G_p.Ser315Thr	Ser315Thr HIGH
1959	3(Delhi-CAS)	Resistant	Resistant	Resistant	Susceptible		Susceptible	2726105_G_A_c.-88G>A												2154724_C_A_p.Arg463Leu, 2155168_C_G_p.Ser315Thr	Ser315Thr HIGH
1960	3(Delhi-CAS)	Resistant	Susceptible	Susceptible	Susceptible		Susceptible	2726105_G_A_c.-88G>A												2154724_C_A_p.Arg463Leu
1961	4.8(mainly T)	Susceptible	Susceptible	Susceptible	Susceptible	Susceptible	Susceptible
1962	3(Delhi-CAS)	Susceptible	Susceptible	Susceptible	Susceptible	Susceptible	Susceptible	2726105_G_A_c.-88G>A												2154724_C_A_p.Arg463Leu
1963	2.2.1(Beijing)	Susceptible	Susceptible	Susceptible	Susceptible	Susceptible	Susceptible													2154724_C_A_p.Arg463Leu
1964	4.3.3(LAM)	Susceptible	Susceptible		Susceptible	Susceptible	Susceptible
1965	2.2.1.1(Beijing)	Susceptible	Susceptible	Susceptible	Susceptible	Susceptible	Susceptible													2154724_C_A_p.Arg463Leu
1966	2.2.1(Beijing)	Susceptible	Susceptible	Susceptible	Susceptible	Susceptible	Susceptible											1674210_A_C_p.Gly3Gly		2154724_C_A_p.Arg463Leu
1967	2.2.1(Beijing)	Susceptible	Susceptible	Susceptible	Susceptible	Susceptible	Susceptible											1674210_A_C_p.Gly3Gly		2154724_C_A_p.Arg463Leu
1968	2.2.1(Beijing)	Susceptible	Susceptible	Susceptible	Susceptible	Susceptible	Susceptible													2154724_C_A_p.Arg463Leu
1969	4.8(mainly T)	Susceptible	Susceptible	Susceptible	Susceptible	Susceptible	Susceptible
1970	4.8(mainly T)	Susceptible	Susceptible	Susceptible	Susceptible	Susceptible	Susceptible
1971	4.3.4.2.1(LAM)	Susceptible
1972	4.3.4.2.1(LAM)	Susceptible	Susceptible	Susceptible	Susceptible	Susceptible	Susceptible
1973	4.8(mainly T)	Susceptible	Susceptible	Susceptible	Susceptible	Susceptible	Susceptible													2155032_A_C_p.Gly360Gly
1974	4.3.4.2.1(LAM)	Susceptible	Susceptible	Susceptible	Susceptible	Susceptible	Susceptible
1975	4.3.2.1(LAM)	Resistant	Susceptible	Susceptible	Susceptible	Susceptible	Susceptible													2155168_C_G_p.Ser315Thr	Ser315Thr HIGH
1976	4.1.2.1(Haarlem)	Resistant	Susceptible	Susceptible	Susceptible	Susceptible	Susceptible					1673425_C_T_c.-15C>T	c-15t MODERATE							2155168_C_G_p.Ser315Thr	Ser315Thr HIGH
1977	4.3.4.2.1(LAM)	Susceptible	Susceptible	Susceptible	Susceptible	Susceptible	Susceptible
1978	2.2.1(Beijing)	Susceptible	Susceptible	Susceptible	Susceptible	Susceptible	Susceptible
1979	4.1.1.3(X-type)	Susceptible	Susceptible	Susceptible	Susceptible	Susceptible	Susceptible													2154724_C_A_p.Arg463Leu
1980	4.1.1.3(X-type)	Susceptible	Susceptible	Susceptible	Susceptible	Susceptible	Susceptible											1674210_A_C_p.Gly3Gly		2154724_C_A_p.Arg463Leu
1981	4.1.2.1(Haarlem)	Susceptible	Susceptible	Susceptible	Susceptible	Susceptible	Susceptible
1982	2.2.1(Beijing)	Susceptible	Susceptible	Susceptible	Susceptible	Susceptible	Susceptible													2154724_C_A_p.Arg463Leu
1983	3(Delhi-CAS)	Susceptible	Susceptible	Susceptible	Susceptible	Susceptible	Susceptible	2726105_G_A_c.-88G>A												2154724_C_A_p.Arg463Leu
1984	4.1.2.1(Haarlem)	Susceptible	Susceptible	Susceptible	Susceptible	Susceptible	Susceptible
1985	2.2.1(Beijing)	Susceptible	Susceptible	Susceptible	Susceptible	Susceptible	Susceptible													2154724_C_A_p.Arg463Leu
1986	4.9(H37Rv-like)	Susceptible	Susceptible		Susceptible	Susceptible	Susceptible
1987	4.3.2.1(LAM)	Susceptible	Susceptible	Susceptible	Susceptible	Susceptible	Susceptible
1988	4.4.1.1(S-type)	Resistant	Susceptible	Susceptible	Susceptible	Susceptible	Susceptible													2155689_C_G_p.Leu141Phe
1989	4.1.1.1(X-type)	Resistant	Susceptible	Susceptible	Susceptible	Susceptible	Susceptible			2726210_T_C_p.Ile6Ile										2155168_C_G_p.Ser315Thr	Ser315Thr HIGH
1990	4.3.2.1(LAM)	Susceptible	Susceptible	Susceptible	Susceptible	Susceptible	Susceptible
1991	2.2.1(Beijing)	Susceptible	Susceptible	Susceptible	Susceptible	Susceptible	Susceptible													2154724_C_A_p.Arg463Leu
1992	2.2.1(Beijing)	Susceptible	Susceptible	Susceptible	Resistant	Susceptible	Susceptible													2154724_C_A_p.Arg463Leu
1993	2.2.1(Beijing)	Resistant	Susceptible	Susceptible	Susceptible	Susceptible	Susceptible													2154724_C_A_p.Arg463Leu, 2155786_G_A_p.Ala109Val
1994	4.3.3(LAM)	Susceptible	Susceptible	Susceptible	Susceptible	Susceptible	Susceptible																	2156196_G_A_p.Leu133Leu
1995	4.1.2.1(Haarlem)	Resistant	Susceptible	Susceptible	Susceptible	Susceptible	Susceptible											1674498_G_C_p.Pro99Pro
1996	2.2.1(Beijing)	Resistant	Susceptible	Susceptible	Susceptible	Susceptible	Susceptible							1674048_G_A_p.Leu203Leu	observed among R					2154001_A_G_p.Leu704Ser, 2154724_C_A_p.Arg463Leu
1997	4.8(mainly T)	Susceptible	Susceptible		Susceptible	Susceptible	Susceptible
1998	1.1.3(EAI)	Susceptible	Susceptible	Susceptible	Susceptible	Susceptible	Susceptible											1674883_A_G_p.Ile228Val		2154724_C_A_p.Arg463Leu
1999	2.2.2(Beijing)	Resistant	Susceptible	Susceptible	Susceptible	Susceptible	Susceptible													2154724_C_A_p.Arg463Leu, 2155168_C_G_p.Ser315Thr	Ser315Thr HIGH
[truncated: 2,565 more rows]

## Sheet: explanation
Explanation of sheet "genotype and phenotype"
In columns named "CONFIDENCE target", detected mutations are graded as either high, moderate or low confidence of being associated with drug resistance, according to this published framework:
Miotto P, Eur Respir J. 2017 Dec 28;50(6). Standardised method for interpreting the association between mutations and phenotypic drug resistance in Mycobacterium tuberculosis
Mutations classified as "observed among R" were not yet graded as being associated with resistance according to the established framework, but have nonetheless been previously reported among phenotypically resistant strains. These were classified based on the following publications:
Miotto P, Eur Respir J. 2017 Dec 28;50(6)
Walker TM, Lancet Infect Dis. 2015 Oct;15(10):1193-1202
Pankhurst LJ, Lancet Respir Med. 2016 Jan;4(1):49-58
Farhat MR, Am J Respir Crit Care Med. 2016 Sep 1;194(5):621-30
Feuerriegel S, J Clin Microbiol. 2015 Jun;53(6):1908-14.
